# Supplementary material for: Dynamic evolution of V1R putative pheromone receptors between Mus musculus and Mus spretus
Source: BMC Genomics. 2009 Feb 9;10:74. doi: 10.1186/1471-2164-10-74 (PMC2644715; doi:10.1186/1471-2164-10-74)
Supplement: Additional file 1 — V1R gene alignments used in this study. [file 1471-2164-10-74-S1.txt]

>YUA.2, 906 bases.
ATGAATAAGAACAGCAGACTACATACTAATTTTAACATAGGGAACATATT
TTTCTCCGAAATTGGCATTGGCATCTCAGGAAACAGCTTCCTTCTTCTCT
TCAATATCCTCAAGTTCATTCGTGGGCACAGGCCCAGACTCACTGACCTG
CCCATTGGTCTCTTGTCCCTTATCCACCTACTGATGCTACTGGTCATGGC
ATTCATAGCCACAGACATTTTTATTTCTTGGAGGGAATGGGATGACATCA
TATGTAAATTCCTTGTGTACCTGTACAGAGTTTTGAGGGGTTTCTCCCTT
TGCACCACCAGCATGTTGAGTGTCCTCCAGGCCATCATACTTAGTCCCAG
AAGCTCCTGTTTAGCAAAGTTCAAGCATAAATCTCCCCATCACATCTCAT
GTACCATTATTTTCCTGAGTGTCCTCTATATGTTAATTGGCAGTCACCTC
TTG---TCCATCATTGCTACCCCAAATTTGACCACAAATGACTTCATTTA
TATTATTCAATCCTGCTCTATTCTATCCTTGAGTTACCTCATGCAAAGCA
TATATTCTACACTAGTAGCCATCAGAGAAGTTTTTCTTATTAGTCTCATG
GTCCTCTCTACTTGGTACATGGTGGCCCTCTTGTGCATGTACAGGAAACA
GACCCAGCATCTTCAAGGATCCAGACTTTCCCAAAAAAATTCCCCAGAGC
AAAGTGCCACCCAGATCATCCTGATGCTCATGAGCTTCTTTGTGCTGATG
ACCATCTATGACATCATGGTCTGCTGCTCAAGAGCTATGTTCCTGAATGA
TCCAACATCTTACTCTATCGAACTCTTTATAATGCACATTTATGCCACTG
TCAGCCCTTTTGTGTTTATGAGCACTGAAAAACATATAGTTAACTTTTTG
AGATCC
>YUA.3, 906 bases.
ATGAATAAGAACAGCATACTACATACTCATTCTATCATAGGGAAAACATT
TTTCTCTGAAATTGGCATTGGGATCTCAGGCAACAGCTTCCTTCTTCTTG
TGCACATCCTAAAGTTCATTCGTGGGCACAGGCCCAGACTCACTGACCTG
CCCATTGGTCTCTTGTCCCTAATCCACCTACTGATTCTTCTGGTAGCAGC
ATTCATAGCCACAGACATTTTTATCTCTCGGAGGGGCTGGGATGACATCA
TATGTAAATTCCTTGTGTACCTGTACAGAGTTTTGAGGGGTTTCTCCCTT
TGCACCACCAGCATGTTGAGTATCCTCCAGGCCATCATTCTTAGTCCCAG
AAGCTCCTGTTTAGCAAAGTTCAAGCATATATCTCCTCATCACATATCAG
GTGCCATTCTTTTCCTGAGTGTCCTCTATATGTTAATTAGCAGTCACATC
TTGGTATCCATCATTGCCACCCCCAATTTGACCATGAATGACTTTATTTA
TGTTACTCAGTCCTGCTCTATTCTACCCTTGAGTTACCTCATGCAAAGCA
TATATTCTACACTGCTAGCCATCAGGGAATTCTTTCTTATTAGTCTCATG
GTCCTCTCTAATTGGTACATGGTAGCCCTCTTATGCATGCACAGGAAACA
GACACAGCATCTTCATGGAACCAACCTGTCCCCCCAAAAATCCCCAGAGC
AAAGTGCCACCCAGACCATACTGATGCTCATGAGCTTCTTTGTGCTGATG
ACCATCTATGACACCATAGTCTCCTGCTCAAGAACTATGTTCCTGAATGA
TCCAACATCTTACTCTATCGAACTCTTTATAATGCACATCTATGCCACTG
TCAGCCCTTTTGTGTTTATGAGCACTGAAAAGCATATAATTAACTTTTTG
AGATCC
>YUA.4, 906 bases.
ATGAATAAAGCCAACCTACTCTACACTGATACAAACATGAAAACTTTCTT
GTTCTCTGAAGTGAGTGTTGGGATCTCAGCTAACAGTATGCTTTTTATAG
CCCACATCTGCATACTCCTTGGTGAGAACAGGCCTAAGCCCATTAACCTC
TATATTGCTTTCTTATCTCTAACACAACTAATGCTGCTTATAACTATGGG
ACTCATAGTTGCAGACATGTTTATGTCTCAGGGGATATGGGATTCTATCA
CATGCCAATCCCTTATCTATTTGCACAGGCTTTTAAGGGGCCTCACCCTT
TGTGCTACCTGTCTGCTGAATGTCCTTTGGACCATCACACTTAGTCCTAG
AAGCTCCTGTTTAACAAAGTTTAAACATAAATCTCCCCATCACATTTCAG
GTGCTTTTCTTTTTTTCTGTGCTCTCTATATGTCTTTTAGCAGTCACCTC
TTCTTATCGATTATTGCTACCCCCAACTTGACCTCAGAGGATTTTATGTA
TGTTACTCAGTCCTGCTCACTTCTATCCATGAGTTACTCCAGGACAAGCA
TGTTTTCCACAGCGATAGCCATCAGGGAAGCCTTTCTCATCAGTCTCTTT
GCCCTGTGTAGTGGGTACATGGTGGCTCTCCTATGGAGGCACAAGAAGCA
GGCCTGGGATCTTCACAGAACCAACCTTTCTTCAAAATCATCCCCAGAAA
AAGGGGCCACCAGGACCATCATGCTGCTCATGAGCTTCTTTGTGGTTCTC
TATGTTTTGGAAAATGCTGTCTTCCACTCAAGGATGAAGTTCAAGGATGG
CTCAATGTTGTACTGTGTCCAAATTATTGTGTCCCATAGCTATGCCACAG
TGAGCCCTTTTGTGTTGATTTGCACTGAAAAGCGTATGATTAAGTTTTGG
GGGTCA
>YUA.5, 906 bases.
ATGAATAAAGCCAACATACTCCAAACTGACACAAACATGCAAATCATTTT
GTTCTCTGAAGTGAGTGTTGGGATCTCAGCTAATAGTATCCTTTTTATTG
CCCACTTCTGCATGACCCTTGGTGAGAACAGGCCTAAGCCCATTAATCTC
TACATTGCTTTTCTCTCCCTGACCCAACTAATGCTGCTTATAACTATGGG
ACTCATAGCTGTGGACATGCTTATGTCTCAGGGGATATGGGATTCTACCA
CATGCCAATCCCTTATCTATTTGCACAGGCTTTTGAGGGGCCTCACCCTT
TGTGCTACCTGTCTGCTGAATGTCCTTTGGACTATCACCCTTAGTTCTAG
AAGTTTCTGTTTAACAAAGTTTAAATATAAATCTCCCCATCACATTTCAG
GTGCCTTTCTTTTTTTCTGTGCTCTCTATATGTCTTTTAGCAGTCACCTC
TTCTTATCAATTATTGCTACTCCCAACTTGACCTCCGAGGATTTTATGTA
TGTTACTCAGTCCTGCTCAGTTCTACCCATGAGTTACTCCAGAACAAGCA
TGTTTTCTGTACCGATGGCCATCAGGGAAACCTTTCTTGTCAGTCTCATG
GCCCTGTCCAGTGGGTACATGGTGGCTCTCCTATGGAGGCACAAGAAGCA
GGCCCAGCACCTTCACAGCACCAGCCTTTCTTTAAAAGCCTCCCCAGAAG
AAAGGGCCATCAGGTCCATTATGCTTCTCATGGGCTTCTTTGTGGTTCTC
TACATTTTGGAAAATGTTGTCTTCTACTCAAGGATGAAGTTCAAGGATGG
CTCAATATTGTACTGTGTCCAAATTATTGTGTCCCATAGCTATGCCACAG
TGAGCCCCTTTGTGTTTATTTGCACTGAAAAGCATATGATTAAGTTTTGG
GGGTCA
>YUA.6pg, 906 bases.
ATGAGAAGAA*CAGCACACTGTGTGGACTTGTTGACATATAAAATATATT
TTTCTCTGAAGTAGGCATTGGGATCTCATTCAACAGTATCCTCTTCCTCT
TCCACATCCTTCAGTTCCTTCTTGAACACAGTCTCCAGATCACTCACCTG
ATCATCAATCTCTTGAACCTGATCTACCTTAGGATGCTA----TCATGGG
ATTCACAGCTGTTGATACTTTTGCATCTCAGAATGTGTGGaaTTACATCA
AATGCAAATCCCTTGCCCACTTGCACAGGCGTTTGAGGGGCCTCTCACTT
TGTGCTACCTGTCTTCTGAGTGTCCTCCAGACTATCACCCTTAGCCCCAG
AAGCTTCTGTTTGGCAAAGTTCAAATATAAATCCCCACAGCACAGCCTGT
GTTCCATTTTTGTACTGT*GCCCTTCTATATGTCCTGTGGTGCTCACTTC
TCCTTCTCCATAGTTGCTAACTACAACTTCTCTTCACATGTTCTCATATT
TGTCACTGAATCCTGCatTTTTTTACCCGTGAGTTATATTATCAAGCACT
TATTTTCCATATTGAGGATATTTCAGGATGTGTCCTTCATAGGTCTTATG
GCCCTCTCCAGTGGGTACATGGTAGTTTTCTTGTGCAAGCACAGGAAGCA
GTCCCAGCATCTTCACAGCGCCAACCTTTCTTCAAAGGCATCTCCAGAGC
AAAGGGTCACC-------CTTTGCTACTCATGAGCTTCTTTGTGTTGATG
TACTGTTTGGACTTCATCATACCCACCTCCCGACTTATGCACAACAGTGA
CTCAGTCTGCCACAATATTCAGATGATGGTCTCTAATAGCTATGCCAGCC
TCAGCTCTTTGCTGTTAATTG*****************************
******
>YUB.1pg, 906 bases.
ATGAATAAAGCCAACATACTCTGCACTGACACAAACATGAAAGTCATATT
GTTCTCTGAAGTGAGTGTTAGGATCTCAGCTAACAGTATCCTTTTTATTT
CCCACCTCTGCATGTTCCTTGGTGAAAGCAGGCCTAAGCCCATTGATCTC
TACATTGCTTTCTTCTCCCTAACCCACCTAATGCTGCTTGTAACTATGGG
ACTCATAGCTGTGGACATGTTTATGCCtgGGGGGAGATGGGATTCTACCA
CATGCACATTTCTTATGTATTTGCACATTGTTTTGAGGGGCCCCACACTT
TGTGTTACCTGCCTGCTGAATGTCCTTTGGACCATCACCCTTAGTCCAAG
AAACTCCTGTTTAACAAAGTTTAAACATAAATCTCCCCATCACATCTCAG
GTGCCTTTCTTTTCCtaTGTGTTCTCTAT--GTCTCTTAGCAGTGAA---
CTCTTATAGATTACTGCTTCTCTGAATTTGACTTCAGAGAATTTTCTGTA
TGTTTCTCAGTCCTGCTCAATTTTACCCATGAGTTACTCCATAAAAAGCA
TGTTTTCCACAAAGATGGCCATCAGGGAAGCCTTTCTCATTGGTCTCATG
GTCCTGTCCAGTGGGTACATGGTAGCTCTCCTATGGAGTCACAAGAAGCA
GGCCCAGCACCTTCACAGCTCCAGCCTTTCTTCAAAAGCATCCCCAGAGC
AAAGGGCCACCAGGACCATCATGCTGCTCATGAGCTTCTTTGTGGTTTTC
TACATTTTAGACTCTGTTATCTTCTACTCAAGGATGAAGTTCAAGGATGA
CTCAATATTTGTCTGTGTCCAAATTATTGTGTCCCATAGCTATGTCACAG
TCAGCCCTTTTGTATTTATTTGCACTGAAAAGCATATAATTAAGTTTTTC
TGGTCA
>YUB.2, 906 bases.
ATGAATAAGAACAGCAGACTACATACTAATTCTAACATTGGGAACACATT
TTTCTCTGAAATTGGCATTGGCATCACAGGAAACAGCTTCCTTCTTTTCT
ACCACATCCTCAAGTTCATTCGTGGGCACAGGCCCAGACTCACTGACCTG
CCCATTGGTCTCTTGTCCCTAATCCACCTACTGATGCTTCTGGTAGCAGC
ATTCATAGCCACAGACATTTTTATCTCTCGGAGGGGCTGGGATGACATCA
TATGTAAATTCCTTGTGTACCTGTACAGAGTTTTGAGGGGTCTCTCCCTT
TGCACCACCAGCATTTTGAGTGTCCTCCAGGCCATCATTCTTAGTCCCAG
AAACTCCTGTTTATCAAAGTTCAAGCATATATCTCTTCATCACATCTTAT
GTGCTATTCTTTTCCTGAGTGTCCTCTATATGTTAATTAGCAGTCAACTC
TTGGTATCAATCATTGCCACCCCTAATTTGACAACAAATGACCTTACTTA
TGTTACTCAGTCCTGCTATATTCTACCCTTGAGTTACCTCGTGGAAAGCA
TAAATTCTACGCTGCTAGCCATCAGGGAATACTTTCTTATTAGTCTCATG
TTCCTCTCAACTTGGTACATAGTGGCCCTTTTATGCATGCACAGGAAACA
GACCCAGCATCTTCAGGAAACCAGACTTTCCCTAAAAAAATCCCCAGAGA
AAAGTGCTACCCAGACCATCCTGATGCTCATGACCTTCTTTGTGCTGATG
ACCATCTATGACAACATTGTCTCCTGCTTAAGAACTATGCTCCTGAATGA
TCCAACATTTTACTCTATCGAACTCTTTATGATTCACATCTATGCCACTG
TCAGCCCTTTTGTGTTTATGAGCAATGAAAAACATAGAGTTAACTTTTTG
AGGTCC
>YUB.3, 906 bases.
ATGAATGAGAACAGCAGACTACACACTCATTCTAACATAAGAAACACCTT
TTTCTCTGAAATTGGCATTGGGATCTCAGGCAACAGTTTCCTTCTTCTCT
TCCATATCATCAAGTTCTTTCGTGGGCACAGGCCCAGACTCACTGACCTG
CCCATTGGTCTCTTGTCCCTAATCCACCTACTGATGCTACTGGTTGCAGC
AGTCATAGCCACAGACATTTTTATTTCTTGGAGGGGATGGAATGACATCA
TATGTAAATTTCTTGTCTACCTGCACAGAAGTTTGAGGGGTCTTTCCCTT
TGTACCACCAGCATGTTGAGTGTCCTCCAGGCCATAACCCTCAGTCCCAG
AATCTCCTATTTAGCTAAGTTCAAGCGCAAATCTTCTCATAACATCTCTT
GTGCCATTATTTTCCTGAGTGTTCTCTATATGTCAATTAGTAGTCACCTA
TTTATATCCATCACTGCCACCCCCAATTTGACCATGAATAACTTTCTTTA
TGTTTCTCAGTCCTGCTCTCTTCTACCCTTGAGTTACCTCATGCAAAGCA
TGTATTCTACACTGCTGGTCCTCAGGGAAGTCTTTCTTATTGGTCTCATG
GTCCTCTCAACTTCATACATGGTGGCCCTCTTGTGCATGCACAGGAAACA
GGCCCAGAATCTTCAGGGTACCAGTCTTTCCCTAAAAACAGCCCCAGAGC
AAAGGGCCACCCAGACCATCCTGATGCTCATGACCTTCTTTGTGCTGATG
TCCACCTTCGACAGCATTGTCTCCTCCTCAAGAACTATGTTCTTGGATGA
TCAAACATGTTACTCTCTATATATCTTTGTGATGCACATCTATGCCACAG
TTAGCCCTTTTGTATTTATGAGCACTGAAAAACATTTAGTTAACTTCTTG
AGGTCC
>YUB.4, 906 bases.
ATGAATAAAGCCAACTTACTCCACATTGACACAAACATAAAAATCACCTT
GCTTGCTGAAGTGAGTGTTGGGATCTCAGCTAACAGTATCCTTTTTATAG
CCTACCTTTGCATGCTCCTTGGTGAGAACAGGCATAAGCTCATTGATCTC
TACATTGCTTTCTTGTCCCTAACCCAACTAATGCTGCTTATAACTATGGG
ACTCATAGCTGTGGACATGTTTATGCCTTGGGGGAGATGGGATTCTACCA
CATGCCAATCCCTTATCTATTTGCACAGGTTTCTGAGAGGCCTCACCCTT
TGTGCTACTTGTCTGCTGAATGTCCTTTGGACCATCACACTTAGTTCTAG
AAACTCTTGTTTAGCAAAGTTTAAACATAAATATCCCCATCACATCTCAG
GTGCCTTTCTTTTCCTCTGTGTTCTCTATATGTCTTTCAGCAGTCACTTC
TTACTATTGATTACTGGGACCCCCAATTTGACCTCAGAGAATTTTATGTA
TGTTACTCAGTCCTGCTCACTTCTACCCATGAGTTACTCCAGAACAAGCA
TGTTTTCCACACCGGTAGCCATCAGGGAAACCTTTCTTATCAGTCTCATG
GCCCTGTCCAGTGGGTACATGGTGGTTCTCCTATGGAGGCACAAGAAGCA
GGCCCAGCATCTTCGCAGCACCAGCCTTTCTTCAAAAGCATCCCCAGAGC
AAAGGGCCACCAGGACCATCATGCTGCTCATGAGTTTCTTTGTGGTTTTC
TACATTTTGGACACTGTTATCTTCCACTCAAGGATGAAGTTCAAGGATGG
CTCAATATTGTACTGTGTCCAAATTATTGTGTCCCATAGCTATGTCACAG
TCAGCCCTTTTGTGTTTATTTGCACTGAAAAGCATATAATTAAGTTTTTG
AGGTCA
>YUB.5pg, 906 bases.
ATGAATAAAAACAATACACTGTACTGTCGTGTTTACATCAGAAATGCATT
CTTCTCTGAGATAGGCATCGGGATCCCAGCCAACAGCTGCTTTCTCCTCT
TCCATAACTTCATGTTCATTTGTGGGCACAGGTCCAGACTCACTGACTTG
CCCATTGGTCTCGTGGTCCTAATATACCTAGGGATACTGTTACTTGCAAC
ATATATAAcaGGAACTTTTTTTATGTCTTCAGGAGGATGGGATGACATCA
TATGTAAACTATTCATTTTCTTGCACAGGTTTTTCAGGAGCCTCTCTGTT
TGTGCCACTTGTCTGTTGAGTATCTACCAGGCCATTATTCTCTGCTCTCA
AAGCTCTCACTTAGCAAAGTTCAAACACAATTCCCCAAAACAGCTCTTAT
GTTTCTTTATTTTACTGAGTATCTTCTACAAATCCATCAGCAGTCATACC
TTCATAGCAGGTATTGCCCCAGGAAATATCAGCTCAGTTAATCTTATATA
TATCATGAAATATTGCTCTTTTCTACCCATGAGTTCCTCAAGGCAGCACA
CCTTTTCTACACTGCTGGTTTTCAGGAATGTCTTGCTTATTGGTCTCATG
TGCCTCTCAACTTGCTACATGGTGATTCTCTTGTGCAGGCATAAGACCCA
GTCCCAGTGCCTTCAGAAATTAAACCTTTCTCCAAAAGCAACTCCAGAGC
AAAGAGCTCTGTGAACCATTCTAATGCTTATGACCTTCTTTCTGGTGATA
TCATGTTTTGACAGCATCACATCCTATTCAAGTATGATATTCCAGGAAAA
TTCATCGATATATTGTGTCCAGATTCTTTTAGCCCATAGCTATGCTTTGG
TCAGTCATCTGCTGGTTCTCAGTAATGAAAAACGTATATATAACCCATTG
ATATCC
>YUB.6, 906 bases.
ATGAATAAGAACAGCAGACTGCACACTCATTCTAACATAAAGAATACCTT
TTACTCTGAAATTGGCATTGGGATCTTAGGCAACAGCTTCCTTCTTCTCT
TTCACATCCTAAAGTTCATTCGTGGACACAGGCCCAGACTCACTGACCTG
CCCATTGGTCTCTTGTCCCTTATCCACTTACTGATGCTACTGCTCATGGC
ATTCATAGCCACAGATATTTTTATTTCTTGGAGGGGTTGGGATGACATCA
CATGTAAATTCCTTGTGTATCTGTACAGAGTTTTGAGGGGCCTCTCCCTT
TGTACCACCAGCATGTTGAGTGTCCTCCAGGCCATCATCCTCAGTCCCAG
AAGCTCCTGTTTAGCAAAGCTCAAACACAAATCTCCCCATCACATCTCCT
GTGCCATTATTTTCCTGAGTGTCCTCTATATGTTAATTAGCAGTCACATC
TTGTTATCCATCATTGCTACCCCCAATATGACCAGGAATGACTTTCTTTA
TGTTACTCAATCCTGCTCTATTCTACCCTTGAGTTACGTCATGCAAAGCA
TGTATTCTACACTGCTGGCCCTCAGGGAAGTCTTTCTTATTAGTCTCATG
GTCCTCTCAACTTTGTACATGGTGGTCCTCTTGTGCAGGCACAGGAAACA
GGCCCAGCATCTTCAAGGTACCAATCTTTCCCTCAAAGCATCCGCAGAGC
AAAGAGCCACCCAGACCATTCTGATGCTCATGACCTTCTTTGTGCTGATG
TCCATCTTTGACAGCATTGTCTCCTGCTCAAGAACTATGTTCCTGGATGA
TCCAACATCTTACTCTATCCATATCTTTGTGATGCACATCTATGCCACAG
TCAGCCCTTTTGTGTTTATGAGCACTGAAAAACATATAGTTAACATTTTG
AGAGGG
>YUC.1, 906 bases.
GTGAGTAAAGCAAACTTACTCCACACTGACAATAACATGAAAATCATCTT
GTTCTCTGAAGTGAGTGTTGGGATCTCAGCTAAC------------ACTG
CCCGCCTCTGCAAGCTCCTTGGTGAGAACAAGCCTAAACCCATTGATCTC
TACATTGCTTTTCTCTCCCTGACCCAACTAATGCTACTTATAACTATGGG
ACTCATAGCTGTGGACATGTTTATGCCTTGGGGGAGATGGGATTCTACCA
CATGCCAATCCCTTATCTATTTGCACAGGCTTCTGAGAGGCCTCGCCCTT
TCTGCTACCTGTCTGCTGAATGTCCTTTGGACTATCACACTTTGTTCTAG
AAGCTCCTGTTTAACAAAGTTTAAACATAAATCTCCCCATCACATCTCAG
GTGCCTTTCTTTTCTTCTATGTCCTCTATATGTCTTTTAGCAGTCATGTC
TTCATATCAATTATTGCTACCCCCAACTTGACCTCAGAAGATTTTATGTA
TGTTACTCAGTCCTGCTCACTTCTACCCATGAGTTACTCCAGAGAAAGCA
GGTTTTCCACTCTTATGGCCATCAGGGAAACCTTTCTTATCAGTCTCATG
GCCCTGTTCAGTGGGTACATGGTGGCTCTCCTATGGAGGCACAAGAAGCA
GGCCCAGCATCTTCGCAGCACCAGCCTTTCTCCAAAGGCATTCCCAGAGC
AAAGGGCCACCAGGACCATCATGCTGCTCATGAGCCTCTCTGTGGTTCTC
TACATTTTGGAAAGAGTTGTCTTCCAATCAAGGCTGAAGTTCAAGGATTG
CTCAGTATTCTACTTTGTCCATATTATTATGTCCCATAGCTATGCCACAG
TCAGCCCTTTTGTGTTTATTTGTACTGAAAAACATATAATTAAGTTTTGT
GAGTCA
>YUC.2pg, 906 bases.
AGGAATAAAGACAATAAACTGTACTATAGTGTTTACATCAGAAATGCCTT
CTTCTCTGAGATAGGCATCAGGAACTCAGTCAACAGCTGCATTCTCCTCT
TCCATAACTTCATGTTCATTCGTGAGCACAGGCCTAGAGTCACTGAATTG
CCCATTGGCTTCATGGCCCTAATATACCTAGTGATGCTGTTAATTGAATC
ATATATAACTGGAGATTTTATTATGTCTTCAGGAGGTTGGAATGATATCA
CATGTAAACTCTTCATTTTCTTGCAGAGGTTTTTCAGAAGCCTCTCTGTT
TGTGCCACCTGCCTCTTGAGTGTCTTCCAGGCCATCATCTTTTTCCCTTA
AAGATCTCACTTAGCAACGTTCAAACACAATTCCCCACAACAGCTTTTAT
GTTTCTTTATTTTtcTGAATATCTCATATATATCCATAAGCAGTCATATC
TTAATAGCAGCTATTACCCCAGGAAGTCACAGGTCTGTTAATCCTATATA
TATCATGAAATCTTGCTTTTTTATACCCATGAGTTCCTTAGTGCAGCACA
CTTCCTCCACACTGCTGGTTTTCAGGAATGTCTTGTTTATTGGTCTCATG
TGCCTCTCAACTTGCTAGATGGTGGCTCTCTTGTGCAGGCATAAGACTCA
GTCCCAGCACCTTCAGAACTCAAACCTTTCTCCAAAAGTAACTCCAGAGC
AAAGAGCTCTGTGGATCATTCTAATGCTTAGGAGCTTCTTCCTGGTGATG
TCATGTTTTGACAGCATCACATCCTATTCAAGTATGACATTCCAGGAAAA
TCCATTGATATAATGTGTCCAGATTCTTAAAGACCATATCTATGATTTGT
TTAGTCCTTTGCTGGTTCTCAGTAATGAAAACCATATAAATAACCTATTG
ATATCC
>YUC.3, 906 bases.
ATGAGTAAAGCAAACTTACTCCACACTGACAATAACATGAAAATCACCTT
GTTCTCTGAAGTGAGTGTTGGGATCTCAGCTAACAGCATCCTTTTTGTTG
TCCACCTCTGCAAGCTCCTTCATGAGAACAAGCCCAAGCCCATTGATCTC
TACGTTGCTTTCTTTTCCATAACCCAACTAATGCTGCTTATAACTATGGG
ACTCATAGCTGTGGACATGTTTATGCCTTGGGGGAGATGGGATTCTACCA
CATGCCAATCCCTTATCTATTTGCACAGGCTTCTGAGGGGACTCACCTTT
TGTGCAACCTGTCTGCTGAATGTCCTTTGGACCATCACTCTTAGTCCTAG
AAGCTCATGTTTAACAAAGTTTAAACATAAATCTCCCCATCACATCTCAG
GTGCCTTTCTTTTCTTCTGTGTTCTCTATATGTCTTTTAGCAGTCACCTA
TTAGTATCAATTATTGCTACCTTCAATTCAACCTCAGATAATTTTCTGTA
TGTTACTCAGTCCTGTTCAATTCTACCTGTGAGTTACTCTAGAACAAGCA
TACTTTCCACAATGATGACCATGAGGGAAGCCTTTCTCATCGGACTCATG
GCCCTGTCCAGTGGGTACGTGGTAGTTCTCTTATGGAGGCACAAGAAGCA
GGCCCGTCATCTTCACAGCACCAGTCTTTCTTCAAAAGCATCCCCAGAGC
AAAGAGCCACCAGGACCAACATGCTGCTCATGGGCTTCTTTGTGGTTCTC
TACATTTTGGACACAGTTATTTTCCAAGCAAGGCTGAAGTTCAAGGATGT
CTCAACATTCTTCTGTGTCAAAATTATTATGTCCCATAGCTATGCCACAT
TCAGCCCTTTTGTGTTTATTTGCAATGACAAGTATATGATTAAGTTTGTC
ACATCA
>YUC.4, 906 bases.
ACGAATAAGAACAGCAGACTGCACACTCATTCTAACATAAAGAATACCTT
TTTCTCTGAAATTGGCATTGGGATCTCAGGCAACAGCTTCCTTCTTCTCT
TTCACATCCTAAAGTTCATTCGTGGACACAGGCCCAGACTCACTGACCTG
CCCATTGGTCTCTTGTCCCTTATCCACCTACTGATGCTACTGCTCATGGC
ATTCATAGCCACAGACATTTTTATTTCTCGGAGGGGATGGGATGACATCA
TATGTAAATTCCTTGTGTACCTGTATGGAGTTTTGAGGGGTCTCTCCCTT
TGTACCACCAGCATGTTGAGTGTCCTCCAGGCCATAATCCTCAGTCCCAG
AAACTCCTGTTTAGCAAAGCTCAAGCACAAATCTCCCCATCACATCTCCT
GTGCCATTATTTTCCTGAGTGTCCTCTATATGTTAATTAGCAGTCACATC
TTGTTATCCATCATTGCCACCCCAAATTTGACCAGGAATGACTTTCTTTA
TGTTACTCAATCCTGCTCTAGGCTACCCTTGAGTTACCTCATGCAAAGCA
TGTATTCTACACTGCTGGCCCTCAGGGAAGTCTTTCTTATTAGTCTCATG
GTCCTCTCAACTTTGTACATGGTGGTCCTCTTGTGCAGGCACAGGAAACA
GGCCCAGCATCTTCAAGGTACCAGTCTTTCCTTCAAAGCATCCGCTGAGC
AAAGGGCCACCCAGACCATCCTGATGCTCATGACCTTCTTTGTGCTGATG
TCCATCTTTGACAGCATTGTCTCCTGCTCAAGAACTATGTTCCTGGATGA
TCCAACGTCTTACTCTATCCATATCTTTGCGATGCACATCTATGCCACAG
TCAGCCCTTTTGTGTTTATGAGCACTGAAAAACATATAGTTAACATTTTG
AGAGGG
>YUC.5, 906 bases.
ATGAATGAGAACAGCAGGGTACACACTCATTCTAACTTAAGGCACATCTT
TTTCTCCGAAATTGGCATTGGGATCTCAGGCAATAGCTTCCTTCTTCTCT
TCCACATCCTCAAGTTCATTCATGGGCACAGGTCCAGACTCTCTGACCTG
CCCATTGGTCTCTTGTCCCTAATCCACCTACTAATGCTACTGGTCATGGC
ATTCATAGCCACAGACATTTTTATTTCTTGGAGGGGTTGGGATGACATCA
TATGTAAATTTCTTGTCTACCTGTACAGAGTTTTGAGGGGCCTCTCCCTT
TGTACCACCAGCATGTTGAGTGTCCTCCAGGCCATCATCCTCAGTCCCAG
AAGCTCCTGTTTAGCAAAGTTCAAGCGTAAATCTCTCCATCATATCTCAT
GTGCCATTCTTTTCCTGAGTGTCCTCTATATGTTAATTGGCAGTCAACTC
TTGGTATCCATCATTGCCACCCCAAATTTAACCACAAATGACTTTATTTA
TGTTACTCAGTCCTGCTCTATTCTACCCTTGAGTTACGTCATGCAAAGCA
TGTTTTCTACTCTACTGGTCATCAGAGATGTCTTTCTTATTAGTCTCATG
GTTCTCTCAACTTGGTACATGGTAGCCCTCTTGTGTAGGCACAGGAAAAA
GACCCAGCATCTGCAAGGTACCAGCCTTTCCCCCAAAACATCCCCAAAGC
AAAGAGCTACCCAGACCCTCCTGATGCTCATGAGCTTCTTTGTGCTGATG
ACCATCTATGACACTATTGTCTCCTGCTCAAGAACTATGTTCCTGAATGA
TCCAACATCTTACAATATGCAAATCTTTGTGGTGCACATCTATGCCACAG
TCAGCCCTTTTGTGTTTATGAGCACTGAAAAACATATAGTTAACTGTTTG
AGGTCT
>YUC.6, 906 bases.
ATGAATGAGAACAGCAGACTACACACTCATTCTAACATAAGGAACACCTT
TTTCTCTGAAATTGGCATTGGGATCTCAGGCAACAGTTTCCTTCTTCTCT
TCCATATCATCAAGTTCTTTCGTGGGCACAGGTCCAGACTCACTGACCTG
CCCATTGGTCTCTTGTCCCTAATCCACCTACTGATGCTACTGGTTGCAGC
AGTCATAGCCACAGACATTTTTATTTCTTGGAGGGGATGGAATGACATTA
TATGTAAATTTCTTGTCTACCTGTACAGAAGTTTGAGGGGTCTCTCCCTT
TGTACCACCAGCATGTTGAGTGTCCTCCAGGCCATAATCCTCAGTCCCAG
AAGCTGCTGTTTAGCTAAGTTCAAGCACAAATCTTCTCATAACATCTCCT
GTGCCATTATTTTCCTGAGTGTCCTCTATATGTCAATTAGCAGTCACCTC
TTTATATCCATCACTGCCACCCCCAATTTGACCATGAATAACTTTCTTTA
TGTTTCTCAGTCCTGCTCTCTTCTACCCTTGAGTTACCTCATGCAAAGCA
TGTATTCTACACTGCTGGTCCTCAGGGAAGTCTTTCTTATTGGTCTCATG
GTCCTCTCAACTTCATACATGGTGGCCCTCTTGTGCATGCACAGGAAACA
GGCCCAGAATCTTCAGGGTACCAGTCTTTCCCTAAAAACAGCCCCAGAGC
AAAGGGCCACCCAGACTATCCTGATGCTCATGACCTTCTTTGTGCTTATG
TCCACCTTCGACAGCATTGTCTCCTCCTCAAGAACTATGTTCTTGGATGA
TCCAACATGTTACTCTCTATATATCTTTGTGATGCACATCTATGCCACAG
TTAGCCCTTTTGTATTTATGAGCACTGAAAAACATTTAGTTAACTTCTTG
AGGTCC
>YUC.7pg, 906 bases.
ATGAATACAGCCAACTTACTTCACGTTGACACAAATGTAAAAATTACCTT
ACTTGCTGAAGTGAGTGTTGGGATCTCAGCTAACAGTATCCTCTGTTTTG
CCCACATTTGCAAGTGCCTTGGTGAAAACAGACCTAAGTCCATTGATCTC
TACATTGTTTTCTTCTCCCTAACCCACCTAATGTTGCTTTTCACTATGGG
ACTCATAGCTGTGGACATGTTTATGTCTCAGGGGAGATGGGATTCTACCA
CATGCCAATCCCTTATCTATTTGCACAGGTTTCTGAGGGCCCTCACCCTT
TGTGCTACCTGTCTTCTGAATGTCCTTTGGACCATCACACTTAGTTCTAG
AAACTCCTGTTTAACAAAGTTTAAATATAAATATCCCCATCACATCCCAG
GTGTCTTTATTTTCTTCTGTGTTCTCTATATGTCTTTCAGCAGTCACTTT
TTAGTATCAATGACTGTGACCCCCAATTTGACCTCAGAGGATTTTATGTA
TGTTACTCAGTCCTGCTCACTTCTATCCATGAGTTACTCCAGAACAAGCA
TGTTTTCAACACCAGTAGCCATCAGGGAAGCCTTTCTTATTGGTC--ATG
GTTCTGTCCAGTGGGTACATGGTGGGTCTCCTATTGAGGCACAAGAAGCA
GGCCTGGCATCTTCACAGCATCAGCCTTTCTTCAAAAGCATCCCCAGAGC
AAAGGGCCACCAGGACCATTATGCTGCTCATGAGCTTTTTTGCGGTTCTC
TACATTTTGAACACTGTTATCTTCCACTTGAGGATAAAGTTCAAGTATGG
CCCAATATTCTACTTTGTCCAAATTATTGTGTCCCATAGCTATGCCACAG
TCAGCCCTTTTGTGTTTATTTGCACTTAAAAGCATATTATTAAGTTTTTG
AGTTCA
>YUD.3, 906 bases.
ATGAATAAAGACAATAAAGTGTACTGTAGTGTTTACATCAGAAATGCCTT
CTTCTCTGAGATAGGCATCGGGATCTCAGCCAACAGCTGCCTTCTCCTCT
TCCACACCTTCATGTTCATTCGTGGGCACAGGGCCAGACTCACGGACTTT
CCCATTGGCTTTGTGGCCCTAATACACCTAGTGATGCTGCTACTTGCAGC
ATATATAACCAGAGACTTTTTTATGTCTTCAGGAGGATGGGATGACATCA
CATGTAAACTAGTCATTTTCTTGCACAGGTTTTTCAGGAGCCTCTCTGTT
TGTGCCACTTGTCTGTTGAGTATCTACCAGGCCATCATCCTCTGCCCTCA
AAGCTCTCGCTTAGCAAAGTTCAAACACAATCCCCCACATCAGCTCTCAT
ATTTCTTTATTTTTCTGAGTATCTTCTATACATCTATCAGCAGCCAAATT
TTAATAGCAGCTATTCCCACACAAAATATCACCTTTGTTAATCTTATATA
TATCACAAATTCTTGTTCTTTTCTACCCTTGAGTTCATCAATGCAACATA
CCTTTTCCACACTGTTGGCTTTCAGGAATGTCTTTGTTATTGGTCTCATG
GGCCTCTCAACATGCTACATGGCAACTCTCTTGTGCAGGCATAAGACTCG
GTCCCAGCGCCTTCAGAACTCAAAACTTTCTCCCAAAGCAACTCCAGAAC
AACGAGCCCTCAGGACCATTCTAATGCTTATGAGCTTCTTTCTCCTGATG
TCAACATTTGACAACATCATCTCCTACTCAAGAACTATATTACAGGGAAA
TCCACTGCCCTATTGTGTCCAGATTCTTGTCGCTCATAGCTATGCTGCTG
TCAGTCCTCTTCTGGTTCTCAGTAATGAAAAACGTATAACTAACCTGTTG
ATATCC
>YUD.4, 906 bases.
ATGAATAAAATGAATAGACTGTCCCATAACACCGAGATAAGAAATGCTAT
TTATTCTGGAGTTGGCATTGGGATCTCAGGCAACAGCTTCCTTCTTCTCT
TCCACATCTTCAAGTACATTCGTGGGCAGAGGTCCAGACCTATTGACCTG
CCCATTGGTCTCTTGTCCCTAATCCACCTGGTGATGCTGATAGTCATGAG
TTTAGTAGCTACAGACATCTTTATGCCATGGGAGAGATGGGGTGACACCA
CATGCAAATGTGTTATATCCTTGTACAGGTTTTGTAGGAGTCTCTCTCTT
TGTGCCACCAGCCTGCTCAGCATCCTCCAGGCTGTCACCCTCAGTCCCAG
AAACTCCTGCCTAGAAAAGTTCAAGCGTAAATCTCCACACTACATGCTAG
GTTGTCTTCTTTTCCTGAGTGTCTTCTATACATTCATTAGCAGTCCCCTT
GCAACATATATAACTGCAAAGTCTAATTTGACCTCACCTAGCTTTACATA
TATCACTACATCGTGCTCTCTGGCACCCATGAGTTACTCTTTCCATCTCA
CAGTTTTTATACTGTTGACCTCCAGGGATGTCATCTTTGTAGGTCTCATG
CTCCTCTCCAGTGGGTACATGGTGACTTTCCTAGGCAGACATAAAAAGCA
ATCCCAATTTCTCCATATCACCAGCTTTTCCCTCAAACCATCTGCAGAAA
AAAGAGCCATGAGGACCATTCTGTGCCTCATGAGCTTCTTTGTGCTGATG
TACACCTTGGACAGCATTGTCTCCTACATAAGAAGTATC---GATGATGG
TCAGATTTTTTATTGTGTCCACATTTTCACAGCCCATGGCTATGCCACAG
TCAGTCCTTTTTTGATCCTCAGTACTGAAAAATATATCATCAACATTTTC
AGATCC
>MUS.B7, 906 bases.
ATGAATAAGGCCAATATGCTCCGAACTGACAAAGACATGCAAATCATTTT
GTTCTCTGAAGTGAGTGTTGGGATCTCTGCTAACAGTATCCTTTTTATTG
CCCACGTCTGCATGATCCTTGGTGAGAACAGGCCTAAGCCCATTGATCTC
TACATTGCTTTCTTGTCCCTAACCCAACTAATGCTGCTTATAACTATGGG
ACTCATAGCTGTGGACATGTTTCTATCTCAGGGGATATGGGATTCTACCA
CATGTCAATCCCTTATCTATTTGCACAGGCTTTTGAGGGGACTCTCCCTT
TGTGCTACCTGTCTGCTGAATATCCTTTGGACTATCACCCTTAGTTCTAG
AAGTTTCTGTTCAACAAAGTTTAAACATAAATCTCCTCATCATATCTCAG
GTGCCTTTATTTTCTTCTGTGTTCTCTATATGTCTTTTAGCAGTCACCTC
TTCATATCGATTATTGCTACCCACAATTTGACCTCAGAGAATTTTATATA
TGTTACTCAGTCCTGCTCACTTCTACCTCTGAGTTACTCCAGGACAAGCA
TGTTTTCTGCACCGATGGCCATCAGGGAAGCCTTTCTTGTCAGTCTCATG
GCCCTGTCCAGCGGGTACATGGTGGCTCTCCTATGGAGGCACAAGAAGCA
GGCCCAGCACCTTCATAGCACCAGCCTTTCTTCAAAAGCATCCCCAGAGC
AAAGGGCCACCAGGACCATCCTGCTGCTCATGAGCTTCTTTGTGGTTCTC
TACATTTTGGAAAATGCTGTCTTCTACTCAAGGATAAAGTTTAAGGATGG
CTCAATATTGTACTGTGTCCAAATTATTTTGTGTCATAGCTATGCCACAG
TCAACCCTTTTGTGTTTATTTGCACTGAAAAGCATATAATTAAGTTTTGG
GAGTCA
>MUS.B9, 906 bases.
ATGAATAAAGCCAACCTACTCTACACTGATACAAACATGAAAACTTTCTT
GTTCTCTGAAGTGAGTGTTGGGATCTCAGCTAACAGTATGCTTTTTATAG
TCCACATCTGCATACTCCTTGGTGAGAACAGGCCTAAGCCCATTAACCTC
TATATTGCTTTCTTATCTCTAACACAACTAATGCTGCTTATAACTATGGG
ACTCATAGTTGCAGACATGTTTATGTCTCAGGGGATATGGGATTCTATCA
CTTGCCAATCCCTTATCTATCTGCACAGGCTTTTAAGGGGCCTCACCCTT
TGTGCTACCTGTCTGCTGAATGTCCTTTGGACCATCACACTTAGTCCTAG
AAGCTCCTGTTTAACAAAGTTTAAACATAAATCTCCCCATCACATCTCAG
GTGCCTTTCTTTTTTTCTGTGCTCTCTATATGTCTTTTAGCAGTCACCTC
TTCTTATCAATTATTGCTACCCCCAACTTGACCTCAGAGGATTTTATGTA
TGTTACTCAGTCCTGCTCACTTCTATCCATGAGTTACTCCAGGACAAGCA
TGTTTTCCACAGCGATAGCCATCAGGGAAGCCTTTCTCATTAGTCTCTTT
GCCCTGTGCAGTGGGTACATGGTGGCTCTCCTATGGAGGCACAAGAAGCA
GGCCTGGGATCTTCACAGCACCAACGTTTCTTCAAAATCATCCCCAGAAC
AAAGGGCCACCAGGACCATCATGCTGCTCATGAGCTTCTTTGTGGTTCTC
TATGTTTTGGAAAATGCTGTCTTCCACTCAAGGATGAAGTTCAAGGATGG
CTCAATGTTGTACTGTGTCCAAATTATTGTGTCCCATAGCTATGCCACAG
TGAGCCCTTTTGTGTTGATTTGCACTGAAAAGCGTATGATTAAGTTTTGG
GGGTCA
>MUS.A6, 906 bases.
ATGAATAAGAACAGCATACTACATACTCATTCTATCATAGGAAAAACATT
TTTCTCTGAAATTGGCATTGGGATCTCAGGCAACAGCTTCCTTCTTCTTG
TCCACATCCTAAAGTTCATTCGTGGGCACAGGCCCAGACTCACTGACCTG
CCCATTGGTCTCTTGTCCCTAATCCACCTACTGATGCTACTGGTCGCAGC
ATTCATAGCCACAGACATTTTTATCTCTCGGAGGGGCTGGGATGACATCA
TATGTAAATTCCTTGTGTACCTGTACAGAGTTTTGAGGGGTTTCTCCCTT
TGCACCACCAGCATGTTGAGTATCCTCCAGGCCATCATTCTTAGTCCCAG
AAGCTCCTGTTTAGCAAAGTTCAAGCATATATCTCCTCATCACATATCAG
GTGCCATTCTTTTCCTGAGTGTCCTCTATATGTTAATTGGCAGTCAACTC
TTGGTATCCATCATTGCCACCCCCAATTTGACCATGAATGACTTTATTTA
TGTTACTCAGTCCTGCTCTATTCTACCCTTGAGTTACCTCATGCAAAGCA
TATATTCTACACTGCTAGCCATCAGGGAATTCTTTCTTATTAGTCTCATG
GTCCTCTCTAATTGGTACATGGTAGCCCTCTTAAGCATGCACAGGAAACA
GACACAGCATCTTCATGGAACCAACCTGTCCCCCAAAAAATCCCCAGAGC
AAAGTGCCACCCAGACCATCCTGATGCTCATAAGCTTCTTTTTGCTGATG
ACCATCTATGACACCATAGTCTCCTGCTCAAGAACTATGTTCCTGAATGA
TCCAACATCTTACTCTATCGAACTCTTTATAATGCACATCTATGCCACTG
TCAGCCCTTTTGTGTTTATGAGCACTGAAAAACATATAGTTAACTTTTTG
AGATCC
>MUS.A5, 906 bases.
ATGAATAAGAACAGCAGACTACATACTAATTCTAACATTGGGAACACATT
TTTCTCTGAAATTGGCATTGGCATCACAGGAAACAGCTTCCTTCTTCTCT
ACCACATCCTCAAGTTCATTCGTGGGCACAGGCCCAGACTCACTGACCTG
CCCATTGGTCTCTTGTCCCTAATCCACCTACTGATGCTTCTGGTCGCAGC
ATTCATAGCCACAGACATTTTTATCTCTCGGAGGGGCTGGGATGACATCA
TATGTAAATTCCTTGTGTACCTGTACAGAGTTTTGAGGGGTCTCTCCCTT
TGCACCACCAGCATGTTGAGTGTCCTCCAGGCCATCATTCTTAGTCCCAG
AAGCTCCTGTTTATCAAAGTTCAAGCATATATCTCTTCATCACATCTTAT
GTGCTATTCTTTTCCTGAGTGTCCTCTATATGTTAATTAGCAGTCAACTC
TTGGTATCAATCATTGCCACCCCTAATTTGACCACAAATGACCTTACTTA
TGTTACTCAGTCCTGCTCTATTCTACCCTTGAGTTACCTCGTGGAAAGCA
TAAATTCTACGCTGCTAGCCATCAGGGAATACTTTCTTATTAGTCTCATG
TTCCTCTCAACTTGGTACATAGTGGCCCTTTTATGCATGCACAGGAAACA
GACCCAGCATCTTCAGGAAACCAGACTTTCCCTAAAAAAATCCCCAGAGC
AAAGTGCTACCCAGACCATCCTGATGCTCATGACCTTCTTTGTGCTGATG
ACCATCTATGACAACATTGTCTCCTGCTTAAGAACTATGCTCCTGAATGA
TCCAACATCTTACTCTATCGAACTCTTTATGATTCACATCTATGCCACTG
TCAGCCCTTTTGTGTTTATGAGCAATGAAAAACATATAGTTAACTTTTTG
AGGTCC
>MUS.B4, 906 bases.
ATGAATAAAGCCAACTTACTCCACATTGACACAAACATAAAAATCACCTT
GCTTGCTGAAGTGAGTGTTGGGATCTCAGCTAACAGTATCCTTTTTATAG
CCTACCTCTGCATGCTCCTTGGTGAGAACAGGCATAAGCCCATTGATCTC
TACATTGCTTTCTTGTCCCTAACTCAACTAATGCTGCTTATAACTATGGG
ACTCATAGCTGTGGACATGTTTATGCCTTGGGGGAGATGGGATTCTACCA
CATGCCAATCCCTTATCTATTTGCACAGGTTTCTGAGGGGCCTCACCCTT
TGTGCTACTTGTCTGCTGAATGTCCTTTGGACCATCACACTTAGTTCTAG
AAACTCTTGTTTAGCAAAGTTTAAACATAAATATCCCCATCACATCTCAG
GTGCCTTTCTTTTCCTCTGTGTTCTCTATATGTCTTTCAGCAGTCACTTT
TTAGTATCAATGACTGTGACCCCCAATTTGACCTCAGAGAATTTTATGTA
TGTTACTCAGTCCTGCTCACTTCTACCCATGAGTTACTCCAGAACAAGCA
TGTTTTCCACACCGGTAGCCATCAGGGAAACCTTTCTTATCAGTCTCATG
GCCCTGTCCAGTGGGTACATGGTGGCTCTCCTATGGAGGCACAAGAAGCA
GGCCCAGCATCTTCGCAGCACCAGCCTTTCTTCAAAAGCATCCCCAGAGC
AAAGGGCCACCAGGACCATCCTGCTGCTCATGAGTTTCTTTGTGGTTTTC
TACATTTTGGACACTGTTATCTTCCACTCAAGGATGAAGTTCAAGGATGG
CTCAATATTGTACTGTTTCCAAATTATTGTGTCCCATAGCTATGTCACAG
TCAGCCCTTTTGTGTTTATTTGCACTGAAAAGCATATAATTAAGTTTTTG
AGGTCA
>MUS.A2, 906 bases.
ATGAATAAGAACAGCAGACTGCACACTCATTCTAACATAAAGAATACCTT
TTTCTCTGAAATTGGCATTGGGATCTTAGGCAACAGCTTCCTTCTTCTCT
TTCACATCCTAAAGTTCATTCGTGGACACAGGCTCAGACTCACTGACCTG
CCCATTGGTCTCTTGTCCCTTATCCACTTACTGATGCTACTGCTCATGGC
ATTCATAGCCACAGATATTTTTATTTCTCGGAGGGGCTGGGATGACATCA
TATGTAAATTCCTTGTGTATCTGTACAGAGTTTTGAGGGGCCTCTCCCTT
TGTACCACCAGCATGTTGAGTGTCCTCCAGGCCATCATCCTCAGTCCCAG
AAGCTCCTGTTTAGCAAAGCTCAAGCACAAATATCCCCATCACATCTCCT
GTGCCATTATTTTCCTGAGTGTCCTCTATATGTTAATTAGCAGTCACATC
TTGTTATCCATCATTGCTACCCCCAATTTGACCAGGAATGACTTTCTTTA
TGTTACTCAATCCTGCTCTATTCTACCCTTGAGTTACGTCATGCAAAGCA
TGTATTCTACACTGCTGGCCCTCAGGGAAGTCTTTCTTATTAGTCTCATG
GTCCTCTCAACTTTGTACATGGTGGTCCTCTTGTGCAGGCACAGGAAACA
GGCCCAGCATCTTCAAGGTACCAGTCTTTCCCCCAAAGCATCCGCAGAGC
AAAGGGCCACCCAGACCATCCTGATGCTCATGACCTTCTTTGTGCTGATG
TCCATCTTTGACAGCATTGTCTCCTGCTCAAGAACTATGTTCCTGGATGA
TCCAACATCTTACTCTATCCATATCTTTGTGATGCACATCTATGCCACAG
TCAGCCCTTTTGTGTTTATGAGTACTGAAAAACATATAGTTAACATTTTG
AGAGGG
>MUS.B8, 906 bases.
ATGAATAAAGCCAACATATTCTGCACCGACACAAACATGAAAGTCATATT
GTTCTCTGAAGTGAGTGTTGGGATCTCAGCTAACAGTATCCTTTTTATTT
CCCACCTCTGCATGTTCCTTGGTGAAAGCAGGCCTAAGCCCATTGATCTC
TACATTGCTTTCTTCTCCCTAACCCACCTAATGCTGCTTGTAACTATGGG
ACTCATAGCTGTGGATATGTTTATGCCTGGGGGGAGATGGGATTCTACCA
CATGCACATTTCTTATGTATTTGCACATTGTTTTGAGGGGCCCCACACTT
TGTGCTACCTGCCTGCTGAATGTCCTTTGGACCATCACCCTTAGTCCAAG
AAACTCCTGTTTAACAAAGTTTAAACATAAATCTCCCCATCACATCTCAG
GTGCCTTTCTTTTCCTCTGTGTTCTCTATATGTCTCTTAGCAGTGAA---
CTCTTATCGATTACTGCTTCTCTGAATTTGACTTCAGAGAATTTTCTGTA
TGTTTCTCAGTCCTGCTCAATTTTACCCATGAGTTACTCCATAAAAAGCA
TGTTTTCCACGAAGATGGCCATCAGGGAAGCCTTTCTCATTGGTCTCATG
GTCCTGTCCAGTGGGTACATGGTAGCTCTCCTATGGAGTCACAAGAAGCA
GGCCCAGCACCTTCACAGCAACAGCCTTTCTTTAAAAGCATCCCCAGAGC
AAAGGGCCACCAGGACCATCATGCTGCTCATGAGCTTCTTTGTGGTTTTC
TACATTTTAGACTCTGTTATCTTCTACTCAAGGATGAAGTTCAAGGATGA
CTCAATATTTGTCTGTGTCCAAATTATTGTGTCCCATAGCTATGTCACAG
TCAGCCCTTTTGTATTTATTTGCACTGAAAAGCATATAATTAAGTTTTTC
TGGTCA
>MUS.A4, 906 bases.
ATGAATGAGAACAGCAGACTACACACTCATTCTAACATAAGGAACACCTT
TTTCTCTGAAATTGGCATTGGGATCTCAGGCAACAGTTTCCTTCTTCTCT
TCCATATCATCAAGTTCTTTCGTGGGCACAGGCCCAGACTCACTGACCTG
CCCATTGGTCTCTTGTCCCTAATCCACCTACTGATGCTACTGGTTGCAGC
GGTCATAGCCACAGACATTTTTATTTCTTGGAGGGGATGGAATGACATCA
TATGTAAATTTCTTGTCTACCTGTACAGAAGTTTGAGGGGTCTCTCCCTT
TGTACCACCAGCATGTTGAGTGTCCTCCAGGCCATAATCCTCAGTCCCAG
AAGCTACTGTTTAGCTAAGTTCAAGCGCAAATCTTCTCATAACATCTCCT
GTGCCATTATTTTCCTGAGTGTCCTGTATATGTCAATTAGCAGTCACCTC
TTTATATCCATCACTGCCACCCTCAATTTGACCATGAATAACTTTCTTTA
TGTTTCTCAGTCCTGCTCTCTTCTACCCTTGAGTTACCTCATGCAAAGCA
TGTATTCTACACTGCTGGTCCTCAGGGAAGTCTTTCTTATTGGTCTCATG
GTCCTCTCAACTTCATACATGGTGGCCCTCTTGTGCATGCACAGGAAACA
GGCCCAGAATCTTCAGGGTACCAGTCTTTCCCTCAAAGCATCCGCAGAGC
AAAGGGCCACCCAGACCATCCTGATGCTCATGACCTTCTTTGTGCTGATG
TCCATCTTCGACAGCATTGTCTCCTCCTCAAGAGCTATGTTCTTGGATGA
TTCAACATGTTATTCTATATATATCTTTGTGATGCACATTTATGCCACAG
TTAGCCCTTTTGTATTTATGAGCACTGAAAAACATTTAGTTAACTTCTTT
AGGTCC
>MUS.A3, 906 bases.
ATGAATGAGAACAGCAGACTACACACTCATTCTAACATAAGGAACACCTT
TTTCTCTGAAATTGGCATTGGGATCTCAGGCAACAGTTTCCTTCTTCTCT
TCCATATCATCAAGTTCTTTCGTGGGCACAGGCCCAGACTCACTGACCTG
CCCATTGGTCTCTTGTCCCTAATCCACCTACTGATGCTACTGGTTGCAGC
GGTCATAGCCACAGACATTTTTATTTCTTGGAGGGGATGGAATGACATCA
TATGTAAATTTCTTGTCTACCTGTACAGAAGTTTGAGGGGTCTCTCCCTT
TGTACCACCAGCATGTTGAGTGTCCTCCAGGCCATAATCCTCAGTCCCAG
AAGCTACTGTTTAGCTAAGTTCAAGCGCAAATCTTCTCATAACATCTCCT
GTGCCATTATTTTCCTGAGTGTCCTCTATATGTCAATTAGCAGTCACCTC
CTTATATCCATCACTGCCACCCCCAATTTGACCATGAATGACTTTCTTTA
TGTTTCTCAGTCCTGCTCTCTTCTACCCTTGAGTTACCTCATGCAAAGCA
TATATTCTACACTGCTGGTCCTCAGGGAAGTCTTTCTTATTGGTCTCATG
GTCCTCTCAACTTCATACATGGTGGCCCTCTTGTACATGCACAGGAAACA
GGCCCAGAATCTTCAGGGTACCAGTCTTTCCCTCAAAGCATCCGCAGAGC
AAAGGGCCACCCAGACCATCCTGATGCTCATGACCTTCTTTGTGCTGATG
TCCATCTTTGACAGCATTGTCTCCTGCTCAAGAACTATGTTCCTGGATGA
TCCAACATCTTACTCTATCCATATCTTTGTGATGCACATCTATGCCACAG
TCAGCCCTTTTGTGTTTATAAGCACTGAAAAACATATAGTTAATATTTTG
AGAGGG
>MUS.B2, 906 bases.
ATGAGTAAAGCAAACTTACTCCACACTGACAATAACATGAAAATCATCTT
GTTCTCTGAAGTGAGTGTTGGGATCTCAGCTAACACTATCCTCTTTTTTG
CCCGCCTCTGCAAGCTCCTTGGTGAGAACAAGCCTAAACCCATTGATCTC
TACATTGCTTTTCTCTCCCTGACCCAACTAATGCTACTTATAACTATGGG
ACTCATAGCTGTGGACATGTTTATGCCTTGGGGGAGATGGAATTCTACCA
CATGCCAATCCCTTATCTATTTGCACAGGCTTCTGAGAGGCCTCGCCCTT
TCTGCTACCTGTCTGCTGAATGTCCTTTGGACTATCACACTTAGTTCTAG
AAGCTCCTGTTTAACAAAGTTTAAACATAAATCTCCCCATCACATCTCAG
GTGCCTTTCTTTTCTTCTATGTCCTCTATATGTCTTTTAGCAGTCATGTC
TTAGTATCAATTATTGTTACCCCCAACTTGACCTCAGAAGATTTTATGTA
TGTTACTCAGTCCTGCTCACTTCTACCCATGAGTTACTCCAGAGAAAGCA
GGTTTTCCACTCTTATGGCCATCAGGGAAACCTTTCTTATCAGTCTCATG
GCCCTGTCCAGTGGGTACATGGTAGCTCTCCTATGGAGGCACAAGAAGCA
GGCCCAGCATCTTCGCAGCACCAGCCTTTCTTCAAAGGCATCCCCAGAGC
AAAGGGCCACCAGGACCATCATGCTGCTCACGAGCCTCTTTGTGGTTCTC
TACATTTTGGAAAGAGTTGTCTTCCAATCAAGGCTGAAGTTCAAGGATTG
CTCAGTATTCTACTTTGTCCATATTATTATGTCCCATAGCTATGCCACAG
TCAGCCCTTTTGTGTTTATTTGTACTGAAAAACATATAATTAAGTTTTGG
GAGTCA
>MUS.B1, 906 bases.
ATGAGTAAAGCAAACTTACTCCACACTGACAATAACATGAAAATCACCTT
ATTCTCTGAAGTGAGTGTTGGGATCTCAGCTAACAGCATCCTTTTTGTTG
TCCACCTCTGCAAGCTCCTTCATGAGAACAAGCCCAAACCCATTGATCTC
TACATTGCTTTCTTTTCCATAACCCAACTAATGCTGCTTATAACTATGGG
ACTCATAGCTGTGGACATGTTTATGCCTTGGGGGAGATGGGATTCTACCA
CATGCCAATCCCTTATCTATTTGCACAGGCTTCTGAGGGGACTCACCTTT
TGTGCAACCTGTCTGCTGAATGTCCTTTGGACCATCACTCTTAGTCCTAG
AAGCTCATGTTTAACAAAGTTTAAACATAAATCTCCCCATCACATCTCAG
GTGCCTTTCTTTTCTTCTGTGTTCTCTATATGTCTTTTAGCAGTCACCTA
TTAGTATCAATTATTGCTACCTTCAATTCAACCTCAGATAATTTTCTGTA
TGTTACTCAGTCCTGTTCAATTCTACCTGTGAGTTACTCTAGAACAAGCA
TACTTTCCACAATGATGACCATGAGGGAAGCCTTTCTCATCGGACTCATG
GCCCTGTCCAGTGGGTACGTGGTAGTTCTCCTATGGAGGCACAAGAAGCA
GGCCCGTCATCTTCACAGCACCAGCCTTTCTTCAAAAGCATCCCCAGAGC
AAAGGGCCACCAGTACCATCATGCTACTCATGGGCTTCTTTGTGGTTCTC
TACATTTTGGACACAGTTATTTTCCAAGCAAGGCTGAAGTTCAAGGATGT
CTCAACATTCTTCTGTGTCAAAATTATTATTTCCCATAGCTATGCCACAT
TCAGCCCTTTTGTGTTTATTTGCAATGACAAGTATATGATTAAGTTTGTC
ACATCA
>MUS.A1, 906 bases.
ATGAATGAGAACAGCAGGGTACACACTCATTCTAACTTAAGGCACATCTT
TTTCTCCGAAATTGGCATTGGGATCTCAGGCAATAGCTTCCTTCTTCTCT
TCCACATCCTCAAGTTCATTCATGGGCACAGGTCCAGACTCTCTGACCTG
CCCATTGGTCTCTTGTCCCTAATCCACCTACTAATGCTACTGGTCATGGC
ATTCATAGCCACAGACATTTTTATTTCTTGGAGGGGTTGGGATGACATCA
TATGTAAATTCCTTGTGTACCTGTACAGAGTTTTGAGGGGTCTCTCCCTT
TGTACCACCAGCATGTTGAGTGTCCTCCAGGCCATCATCCTCAGTCCCAG
AAGCTCCTGTTTAGCAAAGTTCAAGCGTAAATCTCTCCATCATATCTCAT
GTGCCATTCTTTTCCTGAGTGTCCTCTATATGTTAATTGGCAGTCAACTC
TTGGTATCCATCATTGCCACCCCAAATTTAACCACAAATGACTTTATTTA
TGTTACTCAGTCCTGCTCTATTCTACCCTTGAGTTACGTCATGCAAAGCA
TGTTTTCTACTCTACTGGTCATCAGGGATGTCTTTCTTATTAGTCTCATG
GTTCTCTCAACTTGGTACATGGTAGCCCTCTTGTGTAGGCACAGGAAAAA
GACCCAGCATCTGCAAGGTATCAGCCTTTCCCCCAAAACATCCCCAAAGC
AAAGAGCTACCCAGACCCTCCTGATGCTCATGAGCTTCTTTGTGCTGATG
ACCATCTATGACACTATTGTCTCCTGCTCAAGAACTATGTTCCTGAATGA
TCCAACATCTTACAATATGCAAATCTTTGTGGTGCACATCTATGCCACAG
TAAGCCCTTTTGTGTTTATGAGCACTGAAAAACATATAGTTAACTGTTTG
AGGTCT
>MUS.A7, 906 bases.
ATGAATAAAGACCATACACTGTACTGTAGTGTTTACATCAGAAATGCCTT
CTTCTCTGAGATAGGCATCGGGATCTCAGCCAACAGCTGCCTTCTCCTCT
TCCACACCTTCATGTTCATTCGTGGGCACAGGCCCAGACTCACGGACTTG
CCCATTGGCTTTGTGGCCCTAATACACCTAGTGATGCTGCTACTTGCAGC
ATATATAACAGAAGACTTTTTTATGTCTTCAGGAGGATGGGATGACATCA
CATGTAAACTAGTCATTTTCTTGCACAGGTTTTTCAGGAGCCTCTCTGTT
TGTGCCACTTGCCTGTTGAGTGTCTTCCAGGCCATCATCCTCTGCCCTCA
AAGCTCTCACTTAGCAAAGCTCAAACAGAATTCCCCACATCAGCTCTCAT
ATTTTTTTATTTTTCTGAGTATCTTCTATACATCTATCAGCAGCCATATT
TTAATAGCAGCTATTCCCACACAAAATATCACCTTTGTTAATCTTATATA
TATCACAAATTCTTGTTCTTTTCTACCCTTGAGTTCATCAATGCAACATA
CCTTTTCCACACTGTTGGCTTTCAGGAATGTCTTTGTTATTGGTCTCATG
GGCCTCTCGACATGCTACATGGCTACTCTCTTGTGCAGGCATAAGACTCG
GTCCCAGCGCCTTCAGAACTCAAAACTTTCTCCCAAAGCAACTCCAGAGC
AACGAGCCCTCAGGACCATTCTAATGCTTATGAGCTTCTTTCTGCTGATG
TCAACATTTGACAGCATCATCTCCTACTCAAGAACTATATTACAGGGAAA
TCCACTGCCCTTTTGTTTCCAGATTCTTGTCGCTCATAGCTATGCTGCTG
TCAGTCCTCTTCTGGTTCTCAGTAATGAAAAACGTATAACTAACCTGTTG
ATATCC
>MUS.A8, 906 bases.
ATGAATAAAGACCATACACTGTACTGTAGTGTTTACATCAGAAATGCCTT
CTTCTCTGAGATAGGCATCGGGATCTCAGCCAACAGCTGCCTTCTCCTCT
TCCACACCTTCATGTTCATTCGTGGGCACAGGCCCAGACTCACGGACTTG
CCCATTGGCTTTGTGGCCCTAATACACCTAGTGATGCTGCTACTTGCAGC
ATATATAACAGAAGACTTTTTTATGTCTTCAGGAGGATGGGACGACATCA
CATGTAAACTAGTCATTTTCTTGCACAGGTTTTTCAGGAGCCTCTCTGTT
TGTGCCACTTGCCTGTTGAGTGTCTTCCAGGCCATCATCCTCTGCCCTCA
AAGCTCTCACTTAGCAAAGCTCAAACAGAATTCCCCACATCAGCTCTCAT
ATTTTTTTATTTTTCTGAGTATCTTCTATACATCTATCAGCAGCCAAATT
TTAATAGCAGCTATTCCCACACAAAATATCACCTTTGTTAATCTTATATA
TATCACAAATTCTTGTTCTTTTCTACCCTTGAGTTCATCAATGCAACATA
CCTTTTCCACACTGTTGACTTTCAGGAATGTCTTTGTTATTGGTCTCATG
GGCCTCTCGACATGCTACATGGCTACTCTCTTGTGCAGGCATAAGACTCG
GTCCCAGCGCCTTCAGAACTCAAAACTTTCTCCCAAAGCAACTCCAGAGC
AACGAGCCCTCAGGACCATTCTAATGCTTATGAGCTTCTTTCTGCTGATG
TCAACATTTGACAGCATCATCTCCTACTCAAGAACTATTATTACAGGGAA
ATCCACTGCCCTATTGTGTCCAGATTCTTGTCGCTCATAG**********
**************************************************
******
>MUS.B3, 906 bases.
ATGAATAAAGCCAACTTACTCCACACTGACATAAACCTGAAAATCACCTT
ATTCTCTGAAGTGAGTGTTGGGATCTCAGCTAACAGTATCCTTATTTTTG
CCCATCTCTGCATGCTCCTTGGTGAGAACAGGCCTAAGCCCATTGATCTC
TACATTGCTTTCTTCTCCCTAACCCAACTAATGCTGCTTATAACTATGGG
ACTCATAGCTGTGGACATGTTTATGCCTTGGGGGAGATGGGATTCTACCA
CATGCCAATCCCTTATCTATTTGCACAGGCTTCTGAGAGGCCTCACCCTT
TCTGCTACCTGTCTGCTGAATGTCCTTTGGACCATCACACTTAGTCCTAG
AAGCTCCTGTTTAACAAAGTTTAAACATAAATCTCTCCAACACATCTCCT
GTGCCTTTCTTTTCCTCTGTGTTCTCTATATGTCTTTTAACAGTCACCTC
TTCATATCAATTATTGCTTACCCCAATTTGACCTTAGAGAATTTCATGTA
TGTTACTCAGTCCTGCTCACTTATACCTCTGAGTTACTTCAGAAAAAGCA
TGTTTTCCATACCCATGGCCATCAGGGAAGCCTTACTTATTGGTCTCATG
GCCCTGTCCGGAGGGTACATGGTAGCTCACCTATGGAGGCACAAGAAGCA
AGCCCAGCACCTTCACAGGACCAGCCTTTCTTCAAAAGCATCCCCAGAGC
AAAGGGCCACCAGGACCATCATGCTGCTCATGAGCTTCTTTGTGGTTCTC
TACATTTTAGACTTAGTTATCTTCCACTCAAGAATGAAGTTCAAGGATGG
CTCAATATTGTATGGTGTTCAAATTATTGTGTCCCATAGCTATGCCACAG
TCAGCCCTTTTGTGTTTATTTGCACTGAAAAGCGTATAACTAATTTTTTG
AGGTCA
>MUS.A9, 906 bases.
ATGAATAAAATGAATAGACTGTCCCATAACACCGAGATAAGAAATGCTAT
TTATTCTGGAGTTGGCATTGGGATCTCAGGCAACAGCTTCCTTCTTCTCT
TCCACATCTTCAAGTACATTCGTGGGCAGAGGTCCAGACATATTGACCTG
CCCATTGGTCTCTTGTCCCTAATCCACCTGGTGATGCTGATAGCCATGAG
TTTAGTAGCTACAGACATCTTTATGCCATGGGGGAGATGGGGTGACACCA
CATGCAAATGTGTTATATCCTTGTACAGGTTTTGTAGGAGTCTCTCTCTT
TGTGCCACCAGCCTGCTCAGCATCCTCCAGGCTGTCACTCTCAATCCCAG
AAACTCCTGCTTAGAAAAGTTCAAGCGTAAATCTCCACACTACATGCTAG
GTTGTCTTCTTTTCCTGAGTGTCTTCTATACATTCATTAGCAGTCCCCTT
GCAACATATATAACTGCAAAGTCTAATTTGACCTCACCTAGCTTTACATA
TATCACTACATCGTGCTCTCTGGCACCCATGAGTTACTCTTTCCATCTCA
CAGTTTTTATACTGTTGACCTCCAGGGATGTCATCTTTGTAGGTCTCATG
CTCCTCTCCAGTGGATACATGGTGACTTTCCTAGGCAGACATAAAAAGCA
ATCCCAATTTCTCCATATCACCAGCTTTTCCCTCAAACCATCTGCAGAAA
AAAGAGCCATGAGGACCATTCTGTGCCTCATGAGCTTCTTTGTGCTGATG
TACACCTTGGACAGCATTGTCTCCTACATAAGAAGTATC---GATGATGG
TCAGATTTTTTATTGTGTCCACATTTTCACAGCCCATGGCTATGCCACAG
TCAGTCCTTTTTTGATCCTCAGTACTGAAAAATATATCATCAACATTTTC
AGATCC
>MUSpg.89648, 906 bases.
ATGAGAAGAG*CAACACACTGTGTGGAGTTGTTGACATACAAAATATATT
TTTCTCTGAAGTAGGCATTGGGATCTCATTCAACAGTATTCTCTTCCTCT
TCCACATCCTTCAGTTCATTCTTAAACAAGGGCACCAGATCACTGACCTG
ATCATCAGTCCCTTGATCCTCATCCACCTTGGGATGCTAACAATCATGGG
ATTCACAGCTGTTGATATTTTTGTATCTCAGAATGTGTGGaaTGACATCA
AAT*CAAATCCCTTGCCCACTTGCACGGGCTTTTGAGGGACCTCTCACTA
TGTGCTACCTGTCTTCTGAGTGTCCTCCAGG---------------CCAG
AAGCTTCTGTTTGGCAAAGTTCAAATATAAATCCCCACAGCACAGCCTGT
GTTCCATTTTTATACTGT*GCTCTTCTATATGTCCTGTGGTGCTTACGTC
TCCTTCTCCATTGTTGCTGACTACAACTTCTCTTCACATGGTCTTATATT
TGTCACTGAATCCTGCATTATTTTACCCGTGGGTTATATTATCAGGCACT
TATTTTTCATATTGAGGATAATTCGGGATGTGTCTTTCATAGGTCTTATG
GCCCTCTCCAGTGGGTACATGTTAGTTTTCTTGGGCAAGCACAGGAAGCA
GGCCCAGCATCTTCACAGCACCAGCCTTTCTTCAAAGGCATCCCCGGAGC
AAAGGGTCACC-------CTTTGCTGCTCATGAGCTTTTTTGGGTTGATG
TACTGTTTGGACTTCATCATACCCACCTCCCGACTTATGCACAACAGTGA
CTCAGTCTGCCACAATATTCAGATGATGGTCTCTAATAGCTATGCCTGCC
TCAGCCCTTTGCTGTTAATTG*****************************
******
>MUSpg.89755, 906 bases.
ATGAATAAGAACAGTAGACTACATACTAATTCTAACATAGGGAACATATT
TTTCTCCGAAATTGGCATTGGCATCTCAGGAAACAGCTTCCTTCTTCTCT
TCCAAATCCTCAAGTTCATTCGTGGGCACAGGCCCAGACTCACTGACCTG
CCCATTGGTCTCTTGTCCCTTATCCACCTACTGATGCTACTGGTCATGGC
ATTCATAGCCATAGACATTTTTATTTCTTGGAGGGAATGGGATGACATCA
TACGTAAATTCCTTCTGTACCTGTAC--AGTTTTGAGGGGTTTCTCCCTT
TGCACCACCAGCATGTTGAGTGTCCTCCAGGCTATCATACTTAGTCCCAG
AAGCTCCTGTTTAGCAAAGTTCAAGCATAAATCTCCTCATCACATCTCAT
GTACCATTATTTTCCTGAGTGTCCTCTATATGTTAATTGGCAGTCACCTC
TTG---TCCATCATTGCTACCCCGAATTTGACCACAAATGACTTCATTTA
TATTACTCAATCCTGCTCCATTCTATCCTTGAGTTACCTCATGCAAAGCA
TATATTCTACGCTGGTAGCCATCAGAGAAGTTTTTCTTATTAGTCTCATG
GTCCTCTCTAATTGGTACATGGTGGCCCTCTTGTGCATGTACAGGAAACG
GACCCAGCATCTTCAACGATCCATACTTTCCCAAAAAAAATCCCCAGAGC
AAAGTGCCACCCAGACCATCCTGATGCTCATGAGCTTCTTTGTGCTGATG
ACCATCTATGACATCATGGTCTGCTGCTCAAGAGCTATGTTCCTGAATGA
TCCAACAACTTACTCTATCAAACTCTTTATAATGCACATTTATGCCACTG
TCAGCCCTTTTGTGTTTATGAGCACTGAAAAACATATAGTTAACTTTTTG
AGATCC
>MUS.89857pg, 906 bases.
ATGAATAAAAACAATACACTGTACTGTCGTGTTTACATCAGAAATGCATT
CTTCTCTGAGATAGGCATCGtGATCCCAGCCAAaAGCTtCcTTCTCCTCT
TCCATAcCTTCATGTTCATTTGTGGGCACAGGgCCAGACTCACTGACTTG
CCCATTGGTCTCaTGGcCCTAATAcACCTAGtGATgCTGTTACTTGCAAC
ATATATAACcAGGAACTTTTTTATGTCTTCAGGAGGATGGGATGACATCA
cATGTAAACTATTCATTTTCTTGCACAGGTTTTTCAGGAGCCTCTCTGTT
TGTGCCACcTGcCTGTTGAGTATCTACCAGGCCATTATcCTCTGCTCTCA
AAGCTCTCACTTAGCAAAGTTCAAACACAATTCCCCAcAACAGCTCTTAT
GTTTCTTTATTTTACTGAGTATCTTCTACAAATCCATCAGCAGTCATACC
TTCATAGCAGGTATTGCCCCAGGAAATATCAGCTCAaTTAATCTTATATA
TATCATGAAATATTGCTCTTTTCTACCCATGAGTTCCTCAAtGCAGCACA
CCTTTTCTACACTGCTGGTTTTCAGGAATGTCTTGCTTATTGGTCTCATG
TGCCTCTCAACTTGCTACATGGTGATTCTCTTGTGCAGGCATAAGACCCA
GTCCCAGTGCCTTCAGAAATTAAACCTTTCTCCAAAAGCAACgCCAGAGC
AAAGAGCTCTGTGAACCATTCTAATGCTTATGACCTTCTTTCTGGTGATA
TCATGTTTTGACAGCATCACATCCTATTCAAGTATGATATTCCAGGAAAA
TTCATCGATATATTGTGTCCAGATTCTTgTAGCCCATAGCTATGCTTTGG
TCAGTCcTCTGCTGGTTCTCAGTAATGAAAAACaTATATATAACCCATTG
ATATCC
>MUS.89947pg, 906 bases.
AGGAATAAAGACAATAAACTGTACTATAGTGTTTACATCAGAAATGCCTT
CTTCTCTGAGATAGGCATCAGGAACTCAGcCAACAGCTGCATTCTCCTCT
TCCATAACTTCATGTTCATTCGTGAGCACAGGCCTAGAGTCACTGAATTG
CCCATTGGCTTCATGGCCCTAATATACCTAGTGATGCTGTTAcTTGcATC
ATATATAACTGGAGATTTTATTATGTCTTCAGaAGGTTGGAATGATATCA
CATGTAAACTCTTCATTTTCTTGCAGAGGTTTTTCAGAAGCCTCTCTGTT
TGTGCCACCTGCCTgTTGAGTGTCTTCCAGGCCATCATCcTTTTCCCTTA
AAGcTCTCA-TTAGaAACGTTCAAACACAATTgCCCACAACAGCTTTTAT
GTTTCTTTATTTTtcTGAATATCTCcTATATATCCATtgaCAGTCATATC
TT************************************************
**************************************************
**************************************************
**************************************************
**************************************************
**************************************************
**************************************************
**************************************************
**************************************************
******
>MUSpg.90103.
ATGAATAAGAACAGTAGACTGCACACTCATTCTAACATAAAGAATACCTT
TTTCTCTGAAATTGGCATTGGGATCTCAGGCAACAGCTTCCTTCTTCTCT
TTCACATCCTAAAGTTCATTCGTGGACACAGGCCCAGACTCACTGACCTG
CCCATTGGTCTCTTGTCCCTTATCCACCTACTGATGCTACTGCTCATGGC
ATTCATAGCCACAGATATTTTTATTTCTCGGAGGGGCTGGGATGGCATCA
TATGTAAATTCCTTGTGTACCTGTATGGAGTTTTGAGGGGTCTCTCCCTT
TGTACCACCAG-ATGTTGAGTGTCCTCCAGGCCATAATCCTCAGTCCCAG
AAGCTCCTGTTTAGCAAAGCTCAAACACAAATCTCCCCATCACATCTCCT
GTGCCATTATTTTCCTGAGTGTCCTCTATATGTTAATTAGCAGTCACATC
TTGTTATCCATCACTGCCACCCCCAATTTGACCATGAATGACTTTCTTTA
TGTTTCTCAGTCCTGCTCTCTTCTACCCTTGAGTTACCTCGTGCAAAGCA
TGTATTCTACACTGCTGGCCCTCAGGGAAGTCTTTCTTATTAGTCTCATG
GTCCTCTCAACTTTGTACATGGTGGTCCTCTTGTGCAGGCACAGGAAACA
GGCCCAGCATCTTCAAGGTACCAGTCTTTCCTTCAAAGCATCCGCACAGC
AAAGGGCCACCCAGACCATCCTGATGCTCATGACCTTCTTTGTGCTGATG
TCCATCCTTGACAGCATTGTCTCCTGCTCAAGAACTATGTTCCTGGATGA
TCCAACATCTTACTCTATCCATATCTTTGGGATGCACATCTATGCCACAG
TCAGCCCTTTTGTGTTTATGAGCACTGAAAAACATATAGTTAACATTTTG
AGAGGG
>RAT.A16, 906 bases.
ATGAGGAGAATCAGCACACTGTATGGAGTTGTTGACAAGCAAGCTATATT
TTTCTCTGAAGTAGTCATCGGGATCTCATTCAACAGTATCCTCTTCCTCT
TCCACATCTTTCAGTTCCTTCTTGAGCGTAGGCTCCGGATCACTGACCTG
ATCATCAGTCTCTTGGCCCTCATCCACCTTGGGATGCTAACAGTCATGGG
ATTCAGAGCTGTTGATATTTTTGCATCTCAGAATGTGTGGAATGACATCA
AATGCAAATCCCTTGCCCACTTACACAGACTTTTGAGGGGCCTCTCTCTT
TGTGCTACCTGTCTGCTGAGTATCTTCCAGGCCATCACCCTTAGCCCCAG
AAGCTCCTGTTTAGCAAAGTTCAAATATAAATCCACACAGCACAGCCTGT
GTTCCCTTCTTGTGCTCTGGGCCTTCTACATGTCCTGTGGTACTCACTAC
TCCTTCACCATCGTTGCTGACTACAACTTCTCTTCACGCAGTCTCATATT
TGTCACTGAATCCTGCATTATTTTACCCATGGATTACATCACCAGGGATT
TATTTTTCATATTGGGGATATTTCGGGATGTGTCCTTCATAGGTCTCATG
GCCCTCTCCAGCGGGTACATGGTGGCCCTCTTGTGCAGACACAGGAAACA
GGCCCAGCATCTTCACAGGACCAGCCTTTCTCCAAAAGCATCCCCAGAGC
AAAGGGCCACCAGGACCATCCTGTTGCTCATGAGCTTCTTTGTGTTGATG
TACTGCTTGGACTGCACCATATCCGCCTCCAGACTTATGCACAACGGTGA
ACCAATCCACCACAGTATTCAGATGATGGTCTCCAATAGCTATGCCACCC
TCAGCCCTTTGCTGTTAATTGTTACTGAAAATCGAATTAGTAGGTTTTTG
AAGTCC
>RAT.B6, 906 bases.
ATGAATAAAGACAACACACTCCAC------ACAATCATGAAAATCACTAT
GTTCTCTGAAGTGAGTGTTGGCATCTCAGCTAACAGTATCCTGTTTTTTG
CTCACCTGTGCATGCTCCTTGGAGAGAACAGGCCTAAACCCTTTCATCTC
TACATTGTGTCTTTGTCCCTAACACAACTAATACTGCTTATAACTATGGG
ACTCATAGCTGTGGACATGTTTATGTCTTGGGGGAGGTGGGACTCTACCC
CATGCCAGTCCCTTATCTATTTGCACAGGCTTTTGAGGGGTTTTACCCTC
TGTGCTGCCTGTCTGCTGAATGTCTTTTGGATGATCACTCTTAGCCCTAG
AAGCTCCTGTTTATCAAAGTTTAAACATAACTCTCCCCATCACATCTCAG
GTGCCTTTCTTTTCCTTTGTGTTCTCTATATGTCTTTTAGCAGTCACCTC
TTAGTATCAATTATTGCTACCCCCAATTTAACCTCAAATATTTTTATGTA
TGTTACTCAGTCCTGCTCACTTCTACCCATGAGTTACTCCAGAACAAGCA
CGTTTTCCACAACAATCGCCATCAGGGAAGCTTTTCTTATCAGTCTCATG
GCCCTGTCCAGTGGGTTTATGGTGACTCTCCTATGGAGACACAAGAAGCA
GGCCCAGCATCTTCACAGCACCAGCCTTTCTTCAAAGGCATCTCCAGAAC
GAAGGGCTACCAGAACCATCCTGCTGCTCATGAGCTTCTTTGTGGTTCTC
TACATTTTAGAAAATGTTGTCTTCTACTCAAGGATGAAGTTCAAGGATGG
GTCAATGTTCTACTGTGTCCAAATTATTGTGTCCCATAGCTATGCCACCA
TCAGCCCTTTTGTGTTTATTTGCACTGAAAAGCATATGACTAAGATTTTG
AGGTCA
>RAT.B5, 906 bases.
ATGAATAAAGACAACACACTCCATGTTGACACAATCATGAAAATCACTAT
GTTCTCTGAAGTGAGTGTTGGCATCTTAGCTAACAGTATCCTGTTTTTTG
CTCACCTGTGCATGCTCCTTGGAGAGAACAAGCCTAAGCCCATTCATCTC
TACATTGCATCCTTGTCCCTAACACAACTAATGCTGCTTATAACTATGGG
ACTCATAGCTGCTGACATGTTTATTTCTCAGGGGATATGGGATTCTACCT
CATGCCAGTCCCTTATCTATTTGCACAGGCTTTCGAGGGGTTTTACCCTT
AGTGCTGCCTGTCTGCTGAATGTCTTTTGGATGATCACTCTCAGTTCTAA
AAAATCCCGTTTAACAAAGTTTAAACATAACTCTCCCCATCACATCTCAG
GTGCCTTTCTTCTCCTCTGTGTTCTCTACATGTGTTTTAGCAGTCACCTT
ATTTTATCGATTATTGCTACCCCTAACTTGACCTCAGATAATTTTATGTA
TGTTACTAAGTCCTGTTCATTTCTACCCATGTGTTACTCCAGAACAAGCA
TGTTTTCCACAACAATTGCTGTCAGGGAAGCCTTTTTTATCGGTCTCATG
GCCCTGTCCAGTGGGTACCTGGTGGCTTTCCTCTGGAGACACAGGAAGCA
GGCCCAGCATCTTCACAGCACCGGCCTTTCTTCAAAGGCATCTCCAGAGC
AAAGGGCCACCGAGACCATCCTGCTGCTTATGAGTTTCTTTGTGGTTCTC
TACATTTTGGAAAATGTTGTCTTCTACTCAAGGATGAAGTTCAAGGATGG
GTCAACATTCTACTGTGTCCAAATTATTGTGTCCCATAGCTATGCCACTG
TCAGCTCTTTTGTGTTTATTTTCACTGAAAAGCGTATGACTAAGATTTTG
AGGTCA
>RAT.A2, 906 bases.
ATGAATAAGTACAGCAGACTCTACACTAATTCTAACATAAGGAATACCTT
TTTCTCTGAAATAGGTATTGGGATTGCAGCTAACAGCCTCCTTCTTCTCT
TCCACATCTTCAAGTTTATTCGTGGGCAGAGGTCCAGACTCACTGACCTG
CCCATTGGTCTCTTGTCCCTAATCCACCTACTGAAATTACTGATGATAGC
ATTTATAGCTACAGACATTTTTATTTCTTGGAGAGGATGGGATGACATCA
TATGTAAATTCCTTGTCTACCTGTACAGAAGTTTTAGAGGTCTCTCTCTT
TGTACCACCTGCATGTTGAGTGTCCTGCAGGCCATCACCCTCAGCCCCAG
AAGCTCCTGTTTAGCAAAGTTCAAACATAAGTCTCCCCATCACGTCTCCT
GTGCCATTCTTTCCCTGAGTGTCCTCTACATGTTCATTAGCAGTCACCTC
TTAGTATCCCTCATTGCCACTCCCAATTTGACCACGAATGTATTTATGTA
TGTTTCCGAGTCCTGCTCTATTCTACCCATGAGTTACCTCATGCAAAGCA
TGTTTTCTACACTACTGGCCATCAGGGATGTATTTCTTATTAGTCTCATG
GTCCTCTCAACTTGTTACATGGTGGCCCTCTTGTGCAGGCACAGGAAACA
GACCCGGCATCTTCAAGGTACCAGCCTTTCCCCAAAAGCATCCCCAGAGA
AAAAGGCCACCCATTCCATCCTGATGCTCATGAGCTTCTTTGTCCTGATG
TCCATCTTGGACAGCATTGTCTCCTGCTCAAGAACTATGTTCCTGTATGA
TCCAACATCTTATGCTATCCAAATTTTCGTGAGCCATATCTATGCCACAG
TCAGCCCTTTTGTGTTTATGAGCAATGAAAAACATATAGTTAACTTTTTG
AGGTCC
>RAT.A7, 906 bases.
ATGAATAAAGATAATACACTGTACTGTAGTGCTTAC---AGAATTGCCTT
CTTCTCTGAGATAGGCATCGGGATCTCAGCCAACAGCTGCCTTCTCCTCT
TCCACACCTTCATGTTCATTCGTGGGCACAGGCCCAGACTCACTGACTTG
CCCATTGGCCTCGTGGCCCTAATCCACCTAGTGATGCTATTACTTGCAGC
ATATATAACTGAAGACTTTTTTATGTCTTCAGGAGGATGGGATGACATCA
CATGTAAACTATTCATTTTCTTGCACAGGTTTTTCAGGAGCCTCTCTGTT
TGTGACACCTGTATGTTGAGTGTCTTCCAGGCAATCATCCTCTGCCCTCA
AAGCTCTCACTTAGCAAAGTTCAAACTCAATTCTCCACATCACCTCTCAT
GTTTCTTTATTTTCATGAGCATCTTCTATACATCCATCAGCAGCCATATC
TTAATAGCAGCCATTGCCACACAAAATCTCACCTCGGTTAATCTTATATA
TATCACGAAATCTTGCTCTTTTCTACCCATGAGTTCCTCAATGCAACGCA
CCTTCTCCACACTGCTGGCTTTCAGGAATGTCTTCCTTATTGGTCTCATG
GGCCTCTCAACTTGCTACATGGCGACTCTCTTATGTAGACATAAGACTCG
GTCCCAGCAGCTTCAGAACTCAAAACTTTCTCCAAAGGCAACTCCAGAGC
AGAGAGCCATCTGGACCATTCTAATGCTCATGAGCTTCTTTCTGATAATA
TCAACTTTTGATAGTATCATGACCTACTCAAGAACTATATTCCAGGGAAA
TCAATCTCTGTATTGTGTGCAGATTCCTGTAGCCCATGGCTATGCTGCAT
TCAGTCCTCTGCTGGTTCTCAATAATGAAAAACGACTAACTAGCCTGATG
ATATCC
>RAT.B14, 906 bases.
ATGAATAAAGTCAACATACTCCCCTCTGACACTAACATAAAAATCACCCT
GTTCTCTGAAGTGAGTGTTGGGATCTCAGCTAACAGTGTCCTGTTTTTTG
CCCACCTCTGCATGTTCTTTGAAGAGAACAGGTCTAAGCCCATTGATCTG
TGCATTGCTTTCTTATCCTTAACCCAACTAATGCTGCTTGTAACTATGGG
ACTCATAGCTGCGGACATGTTTATGTCTCAGGGGATATGGGATTCTACCA
CATGCAGGTCCATTATCTATTTTCACAGACTTTTGAGGGGTTTCAACCTT
TGTGCTGCCTGTCTACTGCATATCCTTTGGACCTTCACTCTCAGTCCTAG
AAGCTCCTGTTTAACAAAATTTAAACATAAATCTCCCCATCACATCTCAT
GTGCCTTTTTTTCCCTCTGTGTTCTCTATATGCTCTTTAGCAGTCACCTC
TTTGTATTGATCATTGCTACCTCCAATTTAACCTCAGATCATTTTATGTA
TGTTACTCAGTCCTGCTCAATTCTACCCATGAGTTACTCCAGAACAACCA
TGTTTTCCTTAGTGATGGTCACAAGGGAAGCCTTTCTTATCAGTCTCATG
GCTCTGTTCAGTGGGTACATGGTGACTCTCCTATGGAGACACAAGAAGCA
GGTCCAGCATCTTCACAGCACCAGCCTTTCTTCAAAATCATCCCCACAGC
AAAGGGCCACCAGGACCATCCTGTTGCTTATGAGCTTCTTTGTGGTTCTT
TACATTTTAGATATTGTTATCTTCCAATCAAGGACAAAGTTCAAGGATGG
GTCAATGTTCTACTCTTTGCACATTATTGTGTCCCATAGCTATGCCACCA
TCAGCCCTTTTGTGTTTATTTTCTCTGACAAGCGCATAATCAAGTTTTTG
GGGTCA
>RAT.B9, 906 bases.
ATGAATAAAGACAACATACTCCACACTGACACTAACATAAAAATCACCTT
GTTCTCTGAAGTGAGCATTGGGATCTCAGCTAATAGTGCCCTGTTTTTTT
CCCACCTCTTCATGCTCTTTGAAAAGAACAGATCTAAGCCCATTGATCTC
TACATTGCTTTCTTATCCTTAACCCAACTAATGCTGCTTATAACTATTGG
ACTTATAGCTGCAGACATGTTTATGTCTCGGGGGAGATGGGATTCTACCA
CATGCCAGTCCCTTATCTATTTGCACAGGCTTTTGAGGGGTTTTACCCTT
TGTGCTACCTGTCTGCTGAATGTCCTTTGGACCATCACTCTCAGTCCTAG
AAGCTCCTGTTTAACAACATTTAAACATAAATCTCCCCATCACATCTCAG
GTGCCTTTCTTTTCTTCTGTGTTCTCTATATATCTTTTGGCAGTCACCTC
TTTTTATCAACAATTGCTACCCCCAATTTGACTTCAGATAATTTTATGTA
TGTTACTCAATCCTGTTCATTTCTACCCATGAGTTACTCCAGAACAAGCA
TGTTTTCCACACCAATGGCCATCAGGGAAGCCCTTCTTATTGGTCTCATT
GGCCTGTCCAGTGGGTACATGGTTGCTTTCCTATGGAGACACAAGAATCA
GGCCCGGCATCTTCACAGCACCAGCCTTTCTTCAAAAGTGTCCCCAGAGC
AAAGGGCCACCAGGACCATCATGATTCTCATGAGCTTCTTTGTGGTTCTC
TACATTTTGGAAAATGTTGTCTTCTACTCTAGGATGACATTCAAGGATGG
GTCAATGTTCTACTGTGTCCAAATTATTGTGTCCCATAGCTATGCCACCA
TCAGCCCTTTTGTGTTTATTTGCACAGAAAAGCGTATAATTAAACTTTGG
GGGTCA
>RAT.A8, 906 bases.
ATGAATAAAGACACTACAATGTACTGTAGTGCTTACATCAGAGATGTCTT
CTTCTGTGAGATAGGCGTCGGGATTTCAGCCAACAGCTGCCTTCTCCTCT
TCCATATCTTCATGTTCATTCGTGGGCACAGGCCCAGACTCACTGACTTG
CCCATTGGCCTCATGGCCCTAATACACCTACTGATGCTGCTACTTGCAGC
ATATATAGCCAAAGACTTTTTTATGTCTTCA---GGATGGGATGATATCA
CATGTAAACTATTCATTTTCTTGCACAGGTTTTTCAGGAGCCTCTCTGTT
TGTGCCACCTGTATGTTGAGTGTCTTCCAGACAATCATCCTTTGCCCTCA
AAGCTCTCACTTAGCAAAGTTCAAACCCAATTCCCCATATCATCTCTCAT
GTTTCTTTATTTTCATGAGCATCTTCTATACATCCATCAGCAGCCATATC
TTAATAGCAGCTATTGCCACACAAAATCTCACCTCGGTTAATCTTATATA
TATCACGAAATCTTGCTCTTTTCTACCCATGAGTTCCTCAATGCAACGCA
CCTTCTCCACACTGCTGGCTTTCAGGAATGCCTTCCTTATTGGTCTCATG
GGCCTCTCAACTTGCTACATGGCGACTCTCTTATGTAGGCATAAGACTCG
GTCCCAGCGGCTTCAGAACTCAAAACTTTCTCCAAAGGCAACTCCAGAGC
AGAGAGCCATCTGGACCCTTCTAATGTTTATGAGCTTCTTCCTGGTTATG
TCAACTTTTGACAGTATCATCTCATACTCCAGAACTATATTCCAGGGAAA
CCCATCTCTCTATTGTGCCCAGATTCTTGTAGCTCATAGCTATGCTGTAG
TCAGTCCTATGCTGGTTCTTAGTAATGAAAATCGTCTAACTAACCCGTTG
ATATCC
>RAT.A12, 906 bases.
ATGAATAAGAACAGCAGAGTCCACACTGATTCTACCATAAGGAATACCTT
CTCCACTGAAATTGGCATTGGAATCTTAGCCAACAGTTTCCTACTTCTCT
TCCACATCTTCAAGTTTATTCGTGGACAGAGGTCCAGACTCACTGACCTG
CCCATTGGTCTCTTGTCCCTAATCCACCTACTGATGCTACTGATGGGGGC
ATTCATAGCCATAGACATTTTTATTTCTTGGAGGGGATGGGATGACATCA
TATGTAAATTCCTTGTCTACTTGTACAGAAGTTTTAGAGGTCTCTCTCTT
TGTACCACCTGCATGTTGAGTGTCCTGCAGGCCATCACCCTCAGCCCCAG
AAGCTCCTGTTTAGCAAAGTTCAAACATAAGTCTCCCCATCACGTCTCCT
GTGCCATTATTTCGCTGAGCATCCTCTACATGTTCATTAGCAGTCACCTC
TTAGTATCCATCAATGCCACCCCCAATTTGACCACGAACAACTTTATGCA
AGTTACTCAGTCCTGCTACATTATACCCTTGAGTTACCTCATGCAAAGCA
TGTTTTCTACACTTCTGGCCATCAGAGATATCTCTCTTATTAGTCTCATG
GTCCTCTCGACTTGTTACATGGAGGTTCTCTTGTGTAGGCACAGGAATCA
GATCCAGCATCTTCAAGGGACCAACCTTTCCCCAAAAGCATCTCCAGAAC
AAAGGGCCACACAGACCATCCTGATGCTCATGACCTTCTTTGTCCTAATG
TCCATTTTCGACAGCATTGTCTCCTGTTCAAGAACTATGTATCTGAATGA
TCCAACATCTTACTATATTCAAATATTTGTAGTGGACATCTATGCCACAG
TCAGCCCTTTTGTGTTTATGAGCACTGGAAAACATATAGTTAACTTTTTG
AAGTCC
>RAT.B7, 906 bases.
ATGAATAAAGTCAATATACTCCCCTCTGACACTAACATGAAAATCACCTT
GTTCTCTGAATTGAGTGTTGGGATCTCAGCTAACAGTATCCTGTTTTTTG
CCCACCTCTGCATGTTCTTTGAAGAGAACAGGTCTAAGCCCATTGATCTG
TGCATTGCTTTCTTATCCTTAACCCAACTAATGCTGCTTGTAACTATGGG
ACTCATAGCTGCAGACATGTTTATGGCTCAGGGGATATGGGATATTACCA
CATGCAGGTCCCTTATCTATTTTCACAGACTTTTGAGGGGTTTCAACCTT
TGTGCTGCCTGTCTACTGCATATCCTTTGGACCTTCACTCTCAGTCCTAG
AAGCTCCTGTTTAACAAAGTTTAAACATAAATCTCCCCATCACATCTCAG
GTGCCTATCTTTTCTTCTGTGTTCTCTATATGTCCTTTAGCAGTCACCTC
TTTGTATTGGTCATTGCTACCTCCAATTTAACCTCAGATCATTTTATGTA
TGTTACTCAGTCCTGCTCACTTCTACCCATGAGTTACTCCAGAACAAGCA
CGTTTTCCTTACTGATGGTCACCAGGGAAGTCTTTCTTATCAGTCTCATG
GCCCTGTCCAGTGGGTACATGGTGACTCTCCTATGGAGGCACAAGAAGCA
GGCCCAGCATCTTCACAGCACCAGACTTTCTTCAAAAGCATCCCCACAGC
AAAGGGCCACCAGGACCATCCTGCTGCTTATGACCTTCTTTGTGGTTTTC
TACATTTTAGGCACTGTTATCTTCCACTCAAGGACTAAGTTCAAGGATGG
GTCAATCTTCTACTGTGTCCAAATTATTGTGTCCCATAGCTATGCCACTA
TCAGCCCATTTGTGTTTGTTTTTTCTGAAAAGCGCATAATCAAGTTTTTT
AGATCA
>RAT.VNR2, 906 bases.
ATGAATAAGAACAGCAGACTCCACATTGATTCTAACATAAGGAATACCTT
TTTCACTGAAATTGGCATTGGAGTATCAGCCAACAGCCTCCTACTTCTCT
TTAACATCTTCAAGTTCATTCATGGGCAGAGGTCCAGACTCACTGACCTG
CCCATTGGTCTCCTGTCCCTAATCAACTTACTTATGCTACTGATTATGGC
ATGTATAGCCACAGACATTTTTATTTCTTGTAGACGATGGGATGACATCA
TATGTAAATCCCTTCTCTACCTGTACAGAACTTTTAGAGGTCTCTCTCTT
TCTACTACCTGCCTGTTGAGTGTCCTTCAGGCCATCATCCTCAGTCCCAG
AAGCTCCTGTTTAGCAAAGTACAAACATAAGCCTCCCCATCACATCTTCT
GTGCCATGCTTTTCCTGAGTGTCCTCTACATGTTCATTAGCAGTCACCTC
TTACTATCCATCATTGCCACCCCAAATTTGACCACAAATGACTTTATTCA
TGTTAGTCAGTCCTGCTCTATTCTACCCATGAGTTACCTCATGCAAAGCA
TGTTTTCTACACTGCTGGCCATCAGGAATGTCTTTCTTATTAGCCTCATT
GTCCTCTCGACATGGTACATGGTGGCTCTCTTGTGTAGGCACAGGAAACA
GACCCGGCATCTTCAGGATACCAGCCTTTCCCGAAAAGCATCTCCAGAAC
AAAGGGCCACCCGTTCCATCCTGATGCTCAGGAGCTTATTTGTTCTGATG
TCTATCTTTGACAGCATTGTCTCCTGCTCAAGAACTATGTATCTGAATGA
TCCAACGTCTTATTCTATTCAACTACTTGTGGTGCATATTTATGCTACAG
TAAGCCCTTTTGTGTTTATGATCACTGAAAAACATATAGTTAACTATTTG
AAGTCC
>RAT.VNR1, 906 bases.
ATGAATAAGAACAGCAGACTCTACACTGATTCTAACATAAGGAATACCTT
TTTCGCTGAAATTGGCATTGGAGTCTCAGCCAATAGCCTCCTACTTCTCT
TCAACATCTTCAAGTTAATTTGTGGGCAGAGGTCCAGACTCACTGACCTG
CCCATTGGTCTCTTGTCCCTAATCAACTTACTTATGCTACTGATGACGGC
ATTCATAGCCACAGACACTTTTATTTCTTGGAGAGGGTGGGATGACATCA
TATGTAAATCCCTTCTCTACCTGTACAGAACTTTTAGAGGTCTCTCTCTT
TGTACCAGCTGCCTGTTGAGTGTCCTGCAGGCCATCATCCTCAGTCCCAG
AAGCTCCTGTTTAGCAAAGTTCAAACATAAGCCTTCCCATCACATCTCCT
GTGCCATTCTTTCTCTGAGTGTCCTCTACATGTTCATTAGCAGTCACCTC
TTAGTATCCATCATTGCCACCCCAAATTTGACCACGAATGACTTTATTCA
TGTTACTCAGTGGTGCTCTATTCTACCCATGAGTTACCTCATGCAAAGCA
TGTTTTCTACACTGCTGGCCATCAGGGATGTCTTTCTTATTAGTCTCATG
GTCCTGTCAACATGGTACATGGTGGCTCTCTTGTGTAGGCACAGGAAACA
GACCCGGCATCTTCAGGGTACCAGCCTTTCCCCAAAAGCATCCCCAGAAC
AAAGGGCCACCCGTTCCATCCTGATGCTCATGAGCTTATTTGTTCTGATG
TCTGTCTTTGACAGCATTGTCTGCAGCTCAAGAACTATGTATCTGAATGA
TCCAATATCTTATTCTTATCAACTATTTATGGTGCACATCTATGCCACAG
TAAGCCCTTTTGTGTTTATTGTCACTGAAAAACATATAGTTAACTCTTTG
AGGTCC
>RAT.123841, 906 bases.
ATGAATAAAGACAACATACTTCACACTGACACAAACATAAAAATCACCTT
GTTCTCTGAAGTGAGTGTTGGGATCTCAGCTAACAGTATCCTGTTTTTTG
CCCACCTTTCCATGCTCCTTGGTGAGAACAGGCCCAAACCCATTGACCTT
TACATTGCTTTCTTGTCCCTAACCCAACTAATGCTGCTTATAACTATGGG
CCTCATAGTTCTGGACATGTTTACATATCAGGGGAGATGGGATTCTACCA
CATGCCAGTCCTTTATCTATTTGCACAGATTTTTGAGGGGACTCACTCTT
TGTGCTATTTGTTCTCTGAATATCCTTTGGACCATCATTCTCAGTCCTAG
AAGCTCCCGTTTAACAAAGTTTAAACATAAATATCCCCATCACATCTCAG
GTGCCTTTCTTTTCCTCTGTGTTTTCTATATGTCCTTTAGCAGTCACTAC
TTAGTATCAATTATTGCTACCCCTAACTTGACTTCAGATAATTTTATGTA
TGTTACTCAGTCCTGCTCACTCCTACCTGTGAGTTATTCCAGAAGAAGCA
TGTTTTCCACACCGATGGCCATCAGGGAAGCCTTTCTTATTAGTATCATG
GCCCTGTCCAGTGGGTACATGGTGGCTCTCCTATGGAGGCACAAGAATCA
GGCCCAGCATCTTCAGAGCACCAGAGTTTCTACAAAAGCATCGCCAGAGC
AAAGAGCCATCAGGACCATCCTGCTGCTCATGATCTTTTTTGTGGTTCTC
TACATTTTGGAAAATGTTGTCTTCTACTCAAGGATGAAGTTCAAGGATTG
CTCTATATTCTTCTGTTTCCATATTATTGTGTCCCATAGCTATGCCACAG
TCAGTCCTTTTGTGTTCATTTGCACTGAAAAG******************
******
>RAT.124514, 906 bases.
ATGAATAAGAATATCAGACTCCACACTAATTCTAACATAAGAAATACCTT
TTTCTCTGAAATTGGCATTGGTATCTCAGGCAACAGCCTCCTACTTCTCT
TCCACATCATCAAGTTCATTCATGGGCAGAGATCCAGACTCACTGACCTA
CCCATTGGACTCCTA---------------CTGATGCTACTGATGGTGGC
ATTCATAGCCACAGACATTTTTATTTCTCAGAGGGAATGGGATGACATCA
TATGTAAATTCCTTGTCTACCTGTACAGAATTTTTAGAGGTCTCTCCCTT
TGTACCACCTGCATGCTGAGTGTCCTGCAGGCCATCATTCTCAGTCCCAG
AAGCTCCTGTTTAGCAAAGTTTAAGCATAAGTCACCCTATTATGTCTCCT
GTGCCATGCTTTTCCTGAGTGCCCTCTACATGATCATTAGCAGTCACCTC
TTAGTATCCATCATTGCCACCCCAAATTTGACCACAAATGAACTTATGCA
TGTCACTCAGTCCTGCTCTATTCTACCCGTGAGTTACCTCATGCAAAGCA
TGTTTTCTATACTTGTGGCCATCAGAGATATATTTCTTATTAGTCTCATG
GTCTTCTCGACTTGGTACATGGTGGCTCTCTTGTGTAGGCACAGGAAACA
GACACAGCATCTTCAGGGTACCAGCCTTTCCCCAAAAGGATCCCCAGAGC
AAAGGGCCACCCGTTCTATCCTGATGCTCATGAGCTTCTTTGTCCTGATG
TCCATCTTCGACAGCATTGTCTCCTGCTCAAGAACTATGTTCCTGAATGA
TCCAACATCTTACAATATTCAAATATTTGTGATGCACATCTATGCCACAG
TCAGCCCTTTTGTGTTTATGAGCATTGAAAAACATATAGTTAACTTTTTT
AGGTCA
>RAT.A14, 906 bases.
ATGAATAAGAACATCAGACTCCACACTGATTCTAACATAAGGAATACCTT
TTTCACTGACATTGGCATTGGAATCTCAGCCAACAGCCTCCTACTTCTCT
TCAACATCTTCAAGTTAACTCGTGGGCAGAGGTCCAGACTCACTGACCTG
CCTATTGGTCTCTTGTCCCTAATCAACTTACTTATGCTACTGATGGCGGC
ATTCATAGCCACAGACACTTTTATTTCTTGGAAGGGGTGGGATGACATCA
TATGTAAATTCCTTGTCTACCTGTACAGAACTTTTAGAGGTCTCTCTCTT
TGTACCAGCTGCCTGTTGAGTGTCCTTCAGGCCATCATCCTCAGTCCCAG
AAGCTCCTGTTTAGCAAAGTTCAAACATAAGCCTCCCCATCACATCTCCT
GTGCCATTCTTTCCCTGAGTGTCCTCTACATGTTCATTGGCAGTCACCTC
TTAGTATCCATCATTGCCACCCCAAATTTGACCACGAATGACTTTATTCA
TGTTACTCAGTCCTGCTCTATTCTACCCATGAGTTACCTCATGCAATGCA
TGTTTTCTACACTACTGGCCATCAGGGATGTCTTTCTTATTAGTCTCATG
GTCCTCTCGACATGGTACATGGTGGCTCTCTTGTGTAGGCACAGGAAACA
GACCCGGCATCTTCAGGGTACCAGCCTTTCCCCAAAAGCATCCCCAGAAC
AAAGGGCCACCCGTTCCATCCTGATGCTCATGAGCTTATTTGTTCTGATG
TCTGTCTTTGACAGCATTGTCTGCAGCTCAAGAACTATGTATCTGAATGA
TCCAATATCTTATTCTATTCAACTATTTATGGTGCACATCTATGCCACAG
TAAGCCCTTTTGTGTTTATTGTCACTGAAAAACATATAGTTAACTTTCTG
AGGTCT
